# Supplementary material for: Self-renewal of CD133hi cells by IL6/Notch3 signalling regulates endocrine resistance in metastatic breast cancer
Source: Nat Commun. 2016 Feb 9;7:10442. doi: 10.1038/ncomms10442 (PMC4748123; doi:10.1038/ncomms10442)
Supplement: Supplementary Data — 1. Affymetrix analysis in tumour derived CD133hi/CD44lo vs CD133lo/CD44lo cells (GSE69280) [file ncomms10442-s2.xlsx]

## Sheet: Column F
Supplementary Data 1. Affymetrix analysis in tumour derived CD133hi/CD44lo vs CD133lo/CD44lo cells (GSE69280)
					FC(CD133hi/CD44lo
Probe set ID	Gene Symbol	Gene Title	RefSeq Transcript ID	p-value	vs. CD133lo/CD44lo)
204563_at	SELL	selectin L	NM_000655 /// NR_029467	0.00269821	15.2694
202435_s_at	CYP1B1	cytochrome P450, family 1, subfamily B, polypeptide 1	NM_000104	0.00336504	15.2268
205542_at	STEAP1	six transmembrane epithelial antigen of the prostate 1	NM_012449	0.00364739	14.2688
202436_s_at	CYP1B1	cytochrome P450, family 1, subfamily B, polypeptide 1	NM_000104	0.000436816	14.1361
202437_s_at	CYP1B1	cytochrome P450, family 1, subfamily B, polypeptide 1	NM_000104	0.00250723	13.1919
215076_s_at	COL3A1	collagen, type III, alpha 1	NM_000090	0.000365856	10.6219
207222_at	PLA2G10	phospholipase A2, group X	NM_003561	0.000610307	10.572
209160_at	AKR1C3	aldo-keto reductase family 1, member C3 (3-alpha hydroxysteroid dehydrogenase, t	NM_003739	0.00109675	8.79169
201852_x_at	COL3A1	collagen, type III, alpha 1	NM_000090	0.00590453	8.65781
218723_s_at	C13orf15	chromosome 13 open reading frame 15	NM_014059	0.00306477	7.63274
205304_s_at	KCNJ8	potassium inwardly-rectifying channel, subfamily J, member 8	NM_004982	0.00155904	7.46291
212531_at	LCN2	lipocalin 2	NM_005564	0.00387896	7.43633
207802_at	CRISP3	cysteine-rich secretory protein 3	NM_001190986 /// NM_006061	0.00111502	7.39777
205141_at	ANG	angiogenin, ribonuclease, RNase A family, 5	NM_001097577 /// NM_001145	0.0021243	7.23532
213397_x_at	RNASE4	ribonuclease, RNase A family, 4	NM_002937 /// NM_194431	0.00802296	7.20192
219857_at	C10orf81	chromosome 10 open reading frame 81	NM_001193434 /// NM_001193435 /// NM_024889 /// NM_182601	0.00619204	7.02407
218692_at	SYBU	syntabulin (syntaxin-interacting)	NM_001099743 /// NM_001099744 /// NM_001099745 /// NM_001099746 /// NM_001099747	0.00130781	6.44683
205303_at	KCNJ8	potassium inwardly-rectifying channel, subfamily J, member 8	NM_004982	0.016738	6.36702
205158_at	RNASE4	ribonuclease, RNase A family, 4	NM_002937 /// NM_194431	0.00188699	6.11812
214624_at	UPK1A	uroplakin 1A	NM_007000	0.00363084	5.606
205749_at	CYP1A1	cytochrome P450, family 1, subfamily A, polypeptide 1	NM_000499	0.0237134	5.5621
205830_at	CLGN	calmegin	NM_001130675 /// NM_004362	0.0582087	5.45379
202973_x_at	FAM13A	family with sequence similarity 13, member A	NM_001015045 /// NM_014883	0.00395283	5.23205
209035_at	MDK	midkine (neurite growth-promoting factor 2)	NM_001012333 /// NM_001012334 /// NM_002391	0.056594	4.88641
204072_s_at	FRY	furry homolog (Drosophila)	NM_023037	0.011654	4.47
215729_s_at	VGLL1	vestigial like 1 (Drosophila)	NM_016267	0.0915665	4.45136
220542_s_at	PLUNC	palate, lung and nasal epithelium associated	NM_016583 /// NM_130852	0.000708774	4.43049
217853_at	TNS3	tensin 3	NM_022748	0.035251	4.39274
AFFX-BioB-3_at	---	---	---	0.0485576	4.32985
205319_at	PSCA	prostate stem cell antigen	NM_005672 /// NR_033343	0.00891945	4.28727
214265_at	ITGA8	integrin, alpha 8	NM_003638	0.0353687	4.1975
204867_at	GCHFR	GTP cyclohydrolase I feedback regulator	NM_005258	0.0019254	4.10888
209875_s_at	SPP1	secreted phosphoprotein 1	NM_000582 /// NM_001040058 /// NM_001040060	0.429496	4.05418
AFFX-r2-Ec-bioB-3_at	---	---	---	0.0571914	4.01576
AFFX-BioB-M_at	---	---	---	0.0535942	3.9894
217989_at	HSD17B11	hydroxysteroid (17-beta) dehydrogenase 11	NM_016245	0.00194406	3.92871
44783_s_at	HEY1	hairy/enhancer-of-split related with YRPW motif 1	NM_001040708 /// NM_012258	0.00549423	3.92641
218856_at	TNFRSF21	tumor necrosis factor receptor superfamily, member 21	NM_014452	0.000390371	3.90856
AFFX-r2-Ec-bioB-5_at	---	---	---	0.0369036	3.87465
212741_at	MAOA	monoamine oxidase A	NM_000240	0.00564841	3.84546
202080_s_at	TRAK1	trafficking protein, kinesin binding 1	NM_001042646 /// NM_014965	0.000612488	3.82913
203453_at	SCNN1A	sodium channel, nonvoltage-gated 1 alpha	NM_001038 /// NM_001159575 /// NM_001159576	0.0117731	3.82461
220173_at	C14orf45	chromosome 14 open reading frame 45	NM_025057	0.0380712	3.78235
214079_at	DHRS2	dehydrogenase/reductase (SDR family) member 2	NM_005794 /// NM_182908	0.00181846	3.74435
215726_s_at	CYB5A	cytochrome b5 type A (microsomal)	NM_001190807 /// NM_001914 /// NM_148923	0.0124221	3.73372
203571_s_at	C10orf116	chromosome 10 open reading frame 116	NM_006829	0.00735758	3.70722
203504_s_at	ABCA1	ATP-binding cassette, sub-family A (ABC1), member 1	NM_005502	0.00347099	3.66906
202481_at	DHRS3	dehydrogenase/reductase (SDR family) member 3	NM_004753	0.0406998	3.65237
201525_at	APOD	apolipoprotein D	NM_001647	0.0117021	3.64712
201487_at	CTSC	cathepsin C	NM_001114173 /// NM_001814 /// NM_148170	0.0115835	3.64654
214385_s_at	MUC5AC	mucin 5AC, oligomeric mucus/gel-forming	XM_003119481	0.000288924	3.59366
201236_s_at	BTG2	BTG family, member 2	NM_006763	0.0153356	3.57411
AFFX-BioC-5_at	---	---	---	0.0517096	3.56127
211161_s_at	COL3A1	collagen, type III, alpha 1	NM_000090	0.0134719	3.54739
203231_s_at	ATXN1	ataxin 1	NM_000332 /// NM_001128164	0.0308483	3.54148
AFFX-LysX-5_at	---	---	---	0.00845698	3.53398
208510_s_at	PPARG	peroxisome proliferator-activated receptor gamma	NM_005037 /// NM_015869 /// NM_138711 /// NM_138712	0.00182568	3.53227
AFFX-r2-Ec-bioB-M_at	---	---	---	0.0457853	3.51812
AFFX-r2-Ec-bioC-3_at	---	---	---	0.0376979	3.49754
AFFX-BioB-5_at	---	---	---	0.0388532	3.49554
215526_at	---	---	---	0.0232221	3.48163
200878_at	EPAS1	endothelial PAS domain protein 1	NM_001430	0.00581719	3.47299
212558_at	SPRY1	sprouty homolog 1, antagonist of FGF signaling (Drosophila)	NM_005841 /// NM_199327	0.0456101	3.46178
209278_s_at	TFPI2	tissue factor pathway inhibitor 2	NM_006528	0.0323005	3.45381
209479_at	CCDC28A	coiled-coil domain containing 28A	NM_015439	3.64623e-05	3.44371
211653_x_at	AKR1C2	aldo-keto reductase family 1, member C2 (dihydrodiol dehydrogenase 2; bile acid	NM_001135241 /// NM_001354 /// NM_205845	0.00979445	3.43976
210517_s_at	AKAP12	A kinase (PRKA) anchor protein 12	NM_005100 /// NM_144497	0.00482285	3.4305
AFFX-r2-Bs-lys-M_at	---	---	---	0.0118964	3.41002
206658_at	UPK3B	uroplakin 3B	NM_030570 /// NM_182684	0.00732721	3.40347
205860_x_at	FOLH1	folate hydrolase (prostate-specific membrane antigen) 1	NM_001014986 /// NM_001193471 /// NM_001193472 /// NM_001193473 /// NM_004476	0.0178973	3.39923
217047_s_at	FAM13A	family with sequence similarity 13, member A	NM_001015045 /// NM_014883	0.00269692	3.38628
209291_at	ID4	inhibitor of DNA binding 4, dominant negative helix-loop-helix protein	NM_001546	0.00754698	3.3782
AFFX-r2-Ec-bioC-5_at	---	---	---	0.0396548	3.3673
219870_at	ATF7IP2	activating transcription factor 7 interacting protein 2	NM_024997	0.0168544	3.35078
214924_s_at	TRAK1	trafficking protein, kinesin binding 1	NM_001042646 /// NM_014965	0.0106028	3.34463
204151_x_at	AKR1C1	aldo-keto reductase family 1, member C1 (dihydrodiol dehydrogenase 1; 20-alpha (	NM_001353	0.0219549	3.32668
221530_s_at	BHLHE41	basic helix-loop-helix family, member e41	NM_030762	0.0202246	3.32223
204378_at	BCAS1	breast carcinoma amplified sequence 1	NM_003657	0.0105068	3.29298
208937_s_at	ID1	inhibitor of DNA binding 1, dominant negative helix-loop-helix protein	NM_002165 /// NM_181353	0.00448472	3.27957
AFFX-BioC-3_at	---	---	---	0.0587351	3.22838
202363_at	SPOCK1	sparc/osteonectin, cwcv and kazal-like domains proteoglycan (testican) 1	NM_004598	0.00725622	3.21312
204872_at	TLE4	transducin-like enhancer of split 4 (E(sp1) homolog, Drosophila)	NM_007005	0.096776	3.19127
209211_at	KLF5	Kruppel-like factor 5 (intestinal)	NM_001730	0.00428913	3.18468
210095_s_at	IGFBP3	insulin-like growth factor binding protein 3	NM_000598 /// NM_001013398	0.000236657	3.17072
AFFX-LysX-M_at	---	---	---	0.00696015	3.15469
218831_s_at	FCGRT	Fc fragment of IgG, receptor, transporter, alpha	NM_001136019 /// NM_004107	0.00168523	3.13737
212328_at	LIMCH1	LIM and calponin homology domains 1	NM_001112717 /// NM_001112718 /// NM_001112719 /// NM_001112720 /// NM_014988	0.0185832	3.11368
205809_s_at	WASL	Wiskott-Aldrich syndrome-like	NM_003941	0.0827586	3.09789
215855_s_at	TMF1	TATA element modulatory factor 1	NM_007114	0.000925572	3.09397
218839_at	HEY1	hairy/enhancer-of-split related with YRPW motif 1	NM_001040708 /// NM_012258	0.00836999	3.05658
209366_x_at	CYB5A	cytochrome b5 type A (microsomal)	NM_001190807 /// NM_001914 /// NM_148923	0.000263245	3.04289
213350_at	RPS11	Ribosomal protein S11	NM_001015	0.0467824	3.03222
214303_x_at	MUC5AC	mucin 5AC, oligomeric mucus/gel-forming	XM_003119481	0.0163949	3.03026
204490_s_at	CD44	CD44 molecule (Indian blood group)	NM_000610 /// NM_001001389 /// NM_001001390 /// NM_001001391 /// NM_001001392	0.00178925	3.02607
209699_x_at	AKR1C2	aldo-keto reductase family 1, member C2 (dihydrodiol dehydrogenase 2; bile acid	NM_001135241 /// NM_001354 /// NM_205845	0.00173241	3.00071
204351_at	S100P	S100 calcium binding protein P	NM_005980	0.000676354	2.99909
202149_at	NEDD9	neural precursor cell expressed, developmentally down-regulated 9	NM_001142393 /// NM_006403 /// NM_182966	0.00687432	2.9854
201193_at	IDH1	isocitrate dehydrogenase 1 (NADP+), soluble	NM_005896	0.00412111	2.98397
AFFX-r2-Bs-lys-3_at	---	---	---	0.0163551	2.98276
202936_s_at	SOX9	SRY (sex determining region Y)-box 9	NM_000346	0.0138651	2.96751
212327_at	LIMCH1	LIM and calponin homology domains 1	NM_001112717 /// NM_001112718 /// NM_001112719 /// NM_001112720 /// NM_014988	0.00349265	2.93786
218454_at	PLBD1	phospholipase B domain containing 1	NM_024829	0.0212014	2.93133
203186_s_at	S100A4	S100 calcium binding protein A4	NM_002961 /// NM_019554	0.0028238	2.92979
AFFX-r2-Bs-lys-5_at	---	---	---	0.0147584	2.92546
217966_s_at	FAM129A	family with sequence similarity 129, member A	NM_052966	0.0164221	2.90161
205776_at	FMO5	flavin containing monooxygenase 5	NM_001144829 /// NM_001144830 /// NM_001461	0.00851815	2.89839
AFFX-LysX-3_at	---	---	---	0.0328337	2.89521
219410_at	TMEM45A	transmembrane protein 45A	NM_018004	0.00142956	2.86444
219197_s_at	SCUBE2	signal peptide, CUB domain, EGF-like 2	NM_001170690 /// NM_020974	0.0304241	2.86278
208921_s_at	SRI	sorcin	NM_003130 /// NM_198901	0.00117736	2.85289
208920_at	SRI	sorcin	NM_003130 /// NM_198901	0.109051	2.84997
202357_s_at	CFB	complement factor B	NM_001710	0.00748421	2.83764
209735_at	ABCG2	ATP-binding cassette, sub-family G (WHITE), member 2	NM_004827	0.00945812	2.82892
219274_at	TSPAN12	tetraspanin 12	NM_012338	0.0181253	2.82494
201722_s_at	GALNT1	UDP-N-acetyl-alpha-D-galactosamine:polypeptide N-acetylgalactosaminyltransferase	NM_020474	0.00158995	2.81459
219932_at	SLC27A6	solute carrier family 27 (fatty acid transporter), member 6	NM_001017372 /// NM_014031	0.0754733	2.81089
222347_at	LOC644450	hypothetical LOC644450	XM_927590	0.0642046	2.80771
203298_s_at	JARID2	jumonji, AT rich interactive domain 2	NM_004973	0.00338987	2.79687
AFFX-PheX-3_at	---	---	---	0.00337706	2.79608
AFFX-BioDn-5_at	---	---	---	0.0685864	2.77947
215363_x_at	FOLH1	folate hydrolase (prostate-specific membrane antigen) 1	NM_001014986 /// NM_001193471 /// NM_001193472 /// NM_001193473 /// NM_004476	0.00363316	2.77416
209942_x_at	MAGEA3	melanoma antigen family A, 3	NM_005362	0.0847572	2.76798
212014_x_at	CD44	CD44 molecule (Indian blood group)	NM_000610 /// NM_001001389 /// NM_001001390 /// NM_001001391 /// NM_001001392	0.00201251	2.76403
206070_s_at	EPHA3	EPH receptor A3	NM_005233 /// NM_182644	0.0156492	2.74421
212838_at	DNMBP	dynamin binding protein	NM_015221	0.0825047	2.72846
210262_at	CRISP2	cysteine-rich secretory protein 2	NM_001142407 /// NM_001142408 /// NM_001142417 /// NM_001142435 /// NM_003296	0.104709	2.72188
AFFX-PheX-5_at	---	---	---	0.00152001	2.71882
202972_s_at	FAM13A	family with sequence similarity 13, member A	NM_001015045 /// NM_014883	0.0223469	2.71335
AFFX-PheX-M_at	---	---	---	0.00251627	2.71311
218228_s_at	TNKS2	tankyrase, TRF1-interacting ankyrin-related ADP-ribose polymerase 2	NM_025235	0.00655572	2.70595
216594_x_at	AKR1C1	aldo-keto reductase family 1, member C1 (dihydrodiol dehydrogenase 1; 20-alpha (	NM_001353	0.00233226	2.70095
209122_at	PLIN2	perilipin 2	NM_001122	0.00027064	2.689
207843_x_at	CYB5A	cytochrome b5 type A (microsomal)	NM_001190807 /// NM_001914 /// NM_148923	0.00148639	2.68386
202341_s_at	TRIM2	tripartite motif-containing 2	NM_001130067 /// NM_015271	0.0318366	2.6754
AFFX-r2-Bs-phe-5_at	---	---	---	0.00689293	2.67218
203404_at	ARMCX2	armadillo repeat containing, X-linked 2	NM_014782 /// NM_177949	0.00325817	2.66895
220012_at	ERO1LB	ERO1-like beta (S. cerevisiae)	NM_019891	0.00360084	2.66531
214639_s_at	HOXA1	homeobox A1	NM_005522 /// NM_153620	0.00261059	2.65401
214582_at	PDE3B	phosphodiesterase 3B, cGMP-inhibited	NM_000922	0.127289	2.64293
AFFX-r2-Bs-phe-M_at	---	---	---	0.00213628	2.62435
215330_at	---	---	---	0.0536568	2.61534
201426_s_at	VIM	vimentin	NM_003380	0.245735	2.61448
202342_s_at	TRIM2	tripartite motif-containing 2	NM_001130067 /// NM_015271	0.0466062	2.60579
205453_at	HOXB2	homeobox B2	NM_002145	0.0800317	2.6045
202935_s_at	SOX9	SRY (sex determining region Y)-box 9	NM_000346	0.00947733	2.59818
212279_at	TMEM97	transmembrane protein 97	NM_014573	0.0458928	2.59697
218718_at	PDGFC	platelet derived growth factor C	NM_016205 /// NR_036641	0.0789549	2.58731
221556_at	CDC14B	CDC14 cell division cycle 14 homolog B (S. cerevisiae)	NM_001077181 /// NM_003671 /// NM_033331	0.0450966	2.56396
212143_s_at	IGFBP3	insulin-like growth factor binding protein 3	NM_000598 /// NM_001013398	0.0073739	2.55103
214808_at	---	---	---	0.1382	2.54305
220945_x_at	MANSC1	MANSC domain containing 1	NM_018050	0.0865632	2.54067
222085_at	FAM174B	Family with sequence similarity 174, member B	NM_207446	0.0311308	2.54039
203608_at	ALDH5A1	aldehyde dehydrogenase 5 family, member A1	NM_001080 /// NM_170740	0.0103269	2.52056
206463_s_at	DHRS2	dehydrogenase/reductase (SDR family) member 2	NM_005794 /// NM_182908	0.0039432	2.51535
209835_x_at	CD44	CD44 molecule (Indian blood group)	NM_000610 /// NM_001001389 /// NM_001001390 /// NM_001001391 /// NM_001001392	0.00223037	2.48891
212841_s_at	PPFIBP2	PTPRF interacting protein, binding protein 2 (liprin beta 2)	NM_003621	0.0108768	2.48656
202079_s_at	TRAK1	trafficking protein, kinesin binding 1	NM_001042646 /// NM_014965	0.0150541	2.48442
203505_at	ABCA1	ATP-binding cassette, sub-family A (ABC1), member 1	NM_005502	0.00769223	2.48429
205381_at	LRRC17	leucine rich repeat containing 17	NM_001031692 /// NM_005824	0.239368	2.484
203232_s_at	ATXN1	ataxin 1	NM_000332 /// NM_001128164	0.006565	2.48162
207330_at	PZP	pregnancy-zone protein	NM_002864	0.00942277	2.47727
AFFX-DapX-5_at	---	---	---	0.000492956	2.47028
204846_at	CP	ceruloplasmin (ferroxidase)	NM_000096	0.000395048	2.46539
207057_at	SLC16A7	solute carrier family 16, member 7 (monocarboxylic acid transporter 2)	NM_004731	0.0194799	2.46439
219124_at	C8orf41	chromosome 8 open reading frame 41	NM_001102401 /// NM_025115	0.0325474	2.46298
AFFX-r2-Bs-thr-5_s_at	---	---	---	0.0318404	2.4388
213462_at	NPAS2	neuronal PAS domain protein 2	NM_002518	0.103816	2.4276
AFFX-BioDn-3_at	---	---	---	0.0546582	2.42407
209101_at	CTGF	connective tissue growth factor	NM_001901	0.0511733	2.41508
213528_at	C1orf156	chromosome 1 open reading frame 156	NM_033418	0.119485	2.4147
203029_s_at	PTPRN2	protein tyrosine phosphatase, receptor type, N polypeptide 2	NM_002847 /// NM_130842 /// NM_130843	0.00424857	2.4128
200969_at	SERP1	stress-associated endoplasmic reticulum protein 1	NM_014445	0.020844	2.40994
214581_x_at	TNFRSF21	tumor necrosis factor receptor superfamily, member 21	NM_014452	0.0021166	2.40886
205817_at	SIX1	SIX homeobox 1	NM_005982	0.024962	2.40771
AFFX-r2-Bs-dap-5_at	---	---	---	0.00113902	2.4069
AFFX-r2-Bs-phe-3_at	---	---	---	0.00688801	2.40211
AFFX-ThrX-5_at	---	---	---	0.0106986	2.40141
204957_at	ORC5	origin recognition complex, subunit 5	NM_001197292 /// NM_002553 /// NM_181747	0.0428627	2.3944
221760_at	MAN1A1	mannosidase, alpha, class 1A, member 1	NM_005907	0.0720433	2.38759
204897_at	PTGER4	prostaglandin E receptor 4 (subtype EP4)	NM_000958	0.187992	2.38423
51158_at	FAM174B	family with sequence similarity 174, member B	NM_207446	0.0299254	2.3841
213245_at	ADCY1	adenylate cyclase 1 (brain)	NM_021116	0.00180154	2.37666
206175_x_at	ZNF222	zinc finger protein 222	NM_001129996 /// NM_013360	0.0164839	2.37622
208147_s_at	CYP2C8	cytochrome P450, family 2, subfamily C, polypeptide 8	NM_000770 /// NM_001198853 /// NM_001198854 /// NM_001198855	0.0940753	2.37232
221959_at	FAM110B	family with sequence similarity 110, member B	NM_147189	0.0833772	2.36874
212343_at	YIPF6	Yip1 domain family, member 6	NM_001195214 /// NM_173834	0.0306341	2.36279
221218_s_at	TPK1	thiamin pyrophosphokinase 1	NM_001042482 /// NM_022445	0.111416	2.36157
214058_at	MYCL1	v-myc myelocytomatosis viral oncogene homolog 1, lung carcinoma derived (avian)	NM_001033081 /// NM_001033082 /// NM_005376	0.0092411	2.36052
212445_s_at	NEDD4L	neural precursor cell expressed, developmentally down-regulated 4-like	NM_001144964 /// NM_001144965 /// NM_001144966 /// NM_001144967 /// NM_001144968	0.0403887	2.35533
213106_at	ATP8A1	ATPase, aminophospholipid transporter (APLT), class I, type 8A, member 1	NM_001105529 /// NM_006095	0.00762469	2.35073
221884_at	MECOM	MDS1 and EVI1 complex locus	NM_001105077 /// NM_001105078 /// NM_001163999 /// NM_001164000 /// NM_004991 //	0.114669	2.34691
204963_at	SSPN	sarcospan (Kras oncogene-associated gene)	NM_001135823 /// NM_005086	0.0651603	2.34366
209505_at	NR2F1	nuclear receptor subfamily 2, group F, member 1	NM_005654	0.0141217	2.34335
204771_s_at	TTF1	transcription termination factor, RNA polymerase I	NM_007344	0.0934053	2.34203
204971_at	CSTA	cystatin A (stefin A)	NM_005213	0.020548	2.3296
209950_s_at	VILL	villin-like	NM_015873	0.00454427	2.32162
219232_s_at	EGLN3	egl nine homolog 3 (C. elegans)	NM_022073	0.00666124	2.31623
211967_at	TMEM123	transmembrane protein 123	NM_052932	0.00177707	2.3151
205471_s_at	DACH1	dachshund homolog 1 (Drosophila)	NM_004392 /// NM_080759 /// NM_080760	0.204037	2.31489
206561_s_at	AKR1B10	aldo-keto reductase family 1, member B10 (aldose reductase)	NM_020299	0.765522	2.30926
217562_at	FAM5C	family with sequence similarity 5, member C	NM_199051	0.00203894	2.30306
201753_s_at	ADD3	adducin 3 (gamma)	NM_001121 /// NM_016824 /// NM_019903	0.0555261	2.29854
219381_at	C5orf42	chromosome 5 open reading frame 42	NM_023073	0.207477	2.2981
209014_at	MAGED1	melanoma antigen family D, 1	NM_001005332 /// NM_001005333 /// NM_006986	0.00345804	2.29608
221880_s_at	FAM174B	family with sequence similarity 174, member B	NM_207446	0.0105885	2.29532
205110_s_at	FGF13	fibroblast growth factor 13	NM_001139498 /// NM_001139500 /// NM_001139501 /// NM_001139502 /// NM_004114 //	0.0206236	2.28884
57516_at	ZNF764	zinc finger protein 764	NM_001172679 /// NM_033410	0.0441071	2.28537
204388_s_at	MAOA	monoamine oxidase A	NM_000240	0.03249	2.28361
205706_s_at	ANKRD26	ankyrin repeat domain 26	NM_014915	0.00401572	2.28048
202206_at	ARL4C	ADP-ribosylation factor-like 4C	NM_005737	0.0490623	2.27646
218507_at	C7orf68	chromosome 7 open reading frame 68	NM_001098786 /// NM_013332	0.000913553	2.27351
212448_at	NEDD4L	neural precursor cell expressed, developmentally down-regulated 4-like	NM_001144964 /// NM_001144965 /// NM_001144966 /// NM_001144967 /// NM_001144968	0.0386776	2.27313
212611_at	DTX4	deltex homolog 4 (Drosophila)	NM_015177	0.0162515	2.27152
214612_x_at	MAGEA6	melanoma antigen family A, 6	NM_005363 /// NM_175868	0.0186314	2.27026
202207_at	ARL4C	ADP-ribosylation factor-like 4C	NM_005737	0.0109105	2.26529
201724_s_at	GALNT1	UDP-N-acetyl-alpha-D-galactosamine:polypeptide N-acetylgalactosaminyltransferase	NM_020474	0.00376205	2.26218
219722_s_at	GDPD3	glycerophosphodiester phosphodiesterase domain containing 3	NM_024307	0.00732325	2.26116
209102_s_at	HBP1	HMG-box transcription factor 1	NM_012257	0.0068415	2.24768
208581_x_at	MT1X	metallothionein 1X	NM_005952	0.00290441	2.24707
209193_at	PIM1	pim-1 oncogene	NM_002648	0.046392	2.2425
205728_at	ODZ1	odz, odd Oz/ten-m homolog 1(Drosophila)	NM_001163278 /// NM_001163279 /// NM_014253	0.0619808	2.22897
211686_s_at	MAK16	MAK16 homolog (S. cerevisiae)	NM_032509	0.0212513	2.22664
217996_at	PHLDA1	pleckstrin homology-like domain, family A, member 1	NM_007350	0.00953611	2.22546
203917_at	CXADR	coxsackie virus and adenovirus receptor	NM_001338	0.0103469	2.22306
204326_x_at	MT1X	metallothionein 1X	NM_005952	0.00901363	2.21943
215016_x_at	DST	dystonin	NM_001723 /// NM_015548	0.0261918	2.21794
201723_s_at	GALNT1	UDP-N-acetyl-alpha-D-galactosamine:polypeptide N-acetylgalactosaminyltransferase	NM_020474	0.0183576	2.21547
202710_at	BET1	blocked early in transport 1 homolog (S. cerevisiae)	NM_005868	0.0505445	2.21491
219450_at	C4orf19	chromosome 4 open reading frame 19	NM_001104629 /// NM_018302	0.0340174	2.21025
AFFX-r2-Ec-bioD-5_at	---	---	---	0.048276	2.20978
211942_x_at	RPL13A /// RPL13AP5 /// RPL13AP6	ribosomal protein L13a /// ribosomal protein L13a pseudogene 5 /// ribosomal pro	NM_012423 /// NR_026712 /// NR_026715	0.0189692	2.20745
202502_at	ACADM	acyl-CoA dehydrogenase, C-4 to C-12 straight chain	NM_000016 /// NM_001127328	0.0630731	2.20234
212464_s_at	FN1	fibronectin 1	NM_002026 /// NM_054034 /// NM_212474 /// NM_212476 /// NM_212478 /// NM_212482	0.0220189	2.20189
206044_s_at	BRAF	v-raf murine sarcoma viral oncogene homolog B1	NM_004333	0.132814	2.20097
216442_x_at	FN1	fibronectin 1	NM_002026 /// NM_054034 /// NM_212474 /// NM_212476 /// NM_212478 /// NM_212482	0.0305232	2.19544
209049_s_at	ZMYND8	zinc finger, MYND-type containing 8	NM_012408 /// NM_183047 /// NM_183048	0.00682046	2.18543
203974_at	HDHD1	haloacid dehalogenase-like hydrolase domain containing 1	NM_001135565 /// NM_001178135 /// NM_001178136 /// NM_012080	0.0162374	2.18401
204014_at	DUSP4	dual specificity phosphatase 4	NM_001394 /// NM_057158	0.00111697	2.18381
205640_at	ALDH3B1	aldehyde dehydrogenase 3 family, member B1	NM_000694 /// NM_001030010 /// NM_001161473	0.00946348	2.1814
212183_at	NUDT4	nudix (nucleoside diphosphate linked moiety X)-type motif 4	NM_019094 /// NM_199040	0.0401738	2.17504
202150_s_at	NEDD9	neural precursor cell expressed, developmentally down-regulated 9	NM_001142393 /// NM_006403 /// NM_182966	0.00561406	2.17395
203196_at	ABCC4	ATP-binding cassette, sub-family C (CFTR/MRP), member 4	NM_001105515 /// NM_005845	0.0317858	2.17221
218319_at	PELI1	pellino homolog 1 (Drosophila)	NM_020651	0.0350893	2.16488
218191_s_at	LMBRD1	LMBR1 domain containing 1	NM_018368	0.00121255	2.15712
218983_at	C1RL	complement component 1, r subcomponent-like	NM_016546	0.296621	2.1571
205259_at	NR3C2	nuclear receptor subfamily 3, group C, member 2	NM_000901 /// NM_001166104	0.0228973	2.15138
217967_s_at	FAM129A	family with sequence similarity 129, member A	NM_052966	0.0446504	2.15016
217600_at	SCUBE3	Signal peptide, CUB domain, EGF-like 3	NM_152753	0.198304	2.14968
212254_s_at	DST	dystonin	NM_001723 /// NM_015548	0.0533451	2.14967
205160_at	PEX11A	peroxisomal biogenesis factor 11 alpha	NM_003847	0.224057	2.14964
208170_s_at	TRIM31	tripartite motif-containing 31	NM_007028	0.0254373	2.14844
AFFX-r2-Ec-bioD-3_at	---	---	---	0.0484906	2.14797
203765_at	GCA	grancalcin, EF-hand calcium binding protein	NM_012198	0.0253186	2.14459
214041_x_at	RPL37A	Ribosomal protein L37a	NM_000998	0.238859	2.14255
209301_at	CA2	carbonic anhydrase II	NM_000067	0.017836	2.13203
217739_s_at	NAMPT	nicotinamide phosphoribosyltransferase	NM_005746	0.00116065	2.13194
211703_s_at	TM2D1	TM2 domain containing 1	NM_032027	0.039581	2.13129
201535_at	UBL3	ubiquitin-like 3	NM_007106	0.0110505	2.13025
221543_s_at	ERLIN2	ER lipid raft associated 2	NM_001003790 /// NM_001003791 /// NM_007175	0.00883288	2.12304
213953_at	KRT20	keratin 20	NM_019010	0.000241581	2.12218
39549_at	NPAS2	neuronal PAS domain protein 2	NM_002518	0.0120584	2.12118
209212_s_at	KLF5	Kruppel-like factor 5 (intestinal)	NM_001730	0.0182406	2.12059
212181_s_at	NUDT4 /// NUDT4P1	nudix (nucleoside diphosphate linked moiety X)-type motif 4 /// nudix (nucleosid	NM_019094 /// NM_199040 /// NR_002212	0.00350297	2.11823
217738_at	NAMPT	nicotinamide phosphoribosyltransferase	NM_005746	0.0126336	2.1177
211719_x_at	FN1	fibronectin 1	NM_002026 /// NM_054034 /// NM_212474 /// NM_212476 /// NM_212478 /// NM_212482	0.0144815	2.11455
209684_at	RIN2	Ras and Rab interactor 2	NM_018993	0.00897857	2.1092
214688_at	TLE4	transducin-like enhancer of split 4 (E(sp1) homolog, Drosophila)	NM_007005	0.00165297	2.10493
213002_at	MARCKS	myristoylated alanine-rich protein kinase C substrate	NM_002356	0.13315	2.10398
209256_s_at	KLHDC10	kelch domain containing 10	NM_014997	0.0102685	2.10265
210827_s_at	ELF3	E74-like factor 3 (ets domain transcription factor, epithelial-specific )	NM_001114309 /// NM_004433	0.0167364	2.09835
AFFX-ThrX-M_at	---	---	---	0.011931	2.09126
204604_at	CDK14	cyclin-dependent kinase 14	NM_012395	0.0904166	2.08796
212345_s_at	CREB3L2	cAMP responsive element binding protein 3-like 2	NM_194071	0.00244547	2.0864
210519_s_at	NQO1	NAD(P)H dehydrogenase, quinone 1	NM_000903 /// NM_001025433 /// NM_001025434	0.00365643	2.08568
215143_at	DPY19L2P2	dpy-19-like 2 pseudogene 2 (C. elegans)	NR_003561 /// NR_027768	0.0371993	2.07711
203343_at	UGDH	UDP-glucose 6-dehydrogenase	NM_001184700 /// NM_001184701 /// NM_003359	0.00140649	2.07466
201690_s_at	TPD52	tumor protein D52	NM_001025252 /// NM_001025253 /// NM_005079	0.0176975	2.07285
221031_s_at	APOLD1	apolipoprotein L domain containing 1	NM_001130415 /// NM_030817	0.0691774	2.0663
212063_at	CD44	CD44 molecule (Indian blood group)	NM_000610 /// NM_001001389 /// NM_001001390 /// NM_001001391 /// NM_001001392	0.000323928	2.06561
211303_x_at	FOLH1B	folate hydrolase 1B	NM_153696	0.0124416	2.06512
201467_s_at	NQO1	NAD(P)H dehydrogenase, quinone 1	NM_000903 /// NM_001025433 /// NM_001025434	0.013559	2.06509
201889_at	FAM3C	family with sequence similarity 3, member C	NM_001040020 /// NM_014888	0.0107825	2.06223
221773_at	ELK3	ELK3, ETS-domain protein (SRF accessory protein 2)	NM_005230	0.0978654	2.06118
204354_at	POT1	protection of telomeres 1 homolog (S. pombe)	NM_001042594 /// NM_015450 /// NR_003102 /// NR_003103 /// NR_003104	0.00745041	2.05825
200620_at	TMEM59	transmembrane protein 59	NM_004872	0.0111902	2.05812
203297_s_at	JARID2	jumonji, AT rich interactive domain 2	NM_004973	0.00144631	2.05725
202786_at	STK39	serine threonine kinase 39	NM_013233	0.0531076	2.05387
209506_s_at	NR2F1	nuclear receptor subfamily 2, group F, member 1	NM_005654	0.0137445	2.0535
219455_at	C7orf63	chromosome 7 open reading frame 63	NM_001039706 /// NM_001160138	0.120223	2.05272
212179_at	SFRS18	splicing factor, arginine/serine-rich 18	NM_015491 /// NM_032870	0.00366426	2.05154
218035_s_at	RBM47	RNA binding motif protein 47	NM_001098634 /// NM_019027	6.12878e-05	2.05028
205472_s_at	DACH1	dachshund homolog 1 (Drosophila)	NM_004392 /// NM_080759 /// NM_080760	0.00228483	2.04913
201468_s_at	NQO1	NAD(P)H dehydrogenase, quinone 1	NM_000903 /// NM_001025433 /// NM_001025434	0.014057	2.0485
202593_s_at	GDE1	glycerophosphodiester phosphodiesterase 1	NM_016641	0.0435479	2.04787
212695_at	CRY2	cryptochrome 2 (photolyase-like)	NM_001127457 /// NM_021117	0.00594668	2.04677
201438_at	COL6A3	collagen, type VI, alpha 3	NM_004369 /// NM_057164 /// NM_057165 /// NM_057166 /// NM_057167	0.0787546	2.04557
204871_at	MTERF	mitochondrial transcription termination factor	NM_006980	0.0671081	2.04083
217707_x_at	SMARCA2	SWI/SNF related, matrix associated, actin dependent regulator of chromatin, subf	NM_003070 /// NM_139045	0.0119241	2.03914
218785_s_at	RABL5	RAB, member RAS oncogene family-like 5	NM_001130820 /// NM_001130821 /// NM_001130822 /// NM_022777	0.171325	2.0386
209135_at	ASPH	aspartate beta-hydroxylase	NM_001164750 /// NM_001164751 /// NM_001164752 /// NM_001164753 /// NM_001164754	0.0251447	2.03784
201030_x_at	LDHB	lactate dehydrogenase B	NM_001174097 /// NM_002300	0.170403	2.03679
220234_at	CA8	carbonic anhydrase VIII	NM_004056	0.0723028	2.03394
220319_s_at	MYLIP	myosin regulatory light chain interacting protein	NM_013262	8.03236e-05	2.0333
222329_x_at	---	---	---	0.0327077	2.0319
216997_x_at	TLE4	transducin-like enhancer of split 4 (E(sp1) homolog, Drosophila)	NM_007005	0.0176051	2.03174
209515_s_at	RAB27A	RAB27A, member RAS oncogene family	NM_004580 /// NM_183234 /// NM_183235 /// NM_183236	0.0144138	2.03014
222294_s_at	RAB27A	RAB27A, member RAS oncogene family	NM_004580 /// NM_183234 /// NM_183235 /// NM_183236	0.0346155	2.02986
210495_x_at	FN1	fibronectin 1	NM_002026 /// NM_054034 /// NM_212474 /// NM_212476 /// NM_212478 /// NM_212482	0.0200833	2.02925
214319_at	FRY	furry homolog (Drosophila)	NM_023037	0.155351	2.02699
202925_s_at	PLAGL2	pleiomorphic adenoma gene-like 2	NM_002657	0.0319133	2.02544
221941_at	PAOX	polyamine oxidase (exo-N4-amino)	NM_152911 /// NM_207127 /// NM_207128	0.162131	2.02373
210157_at	C19orf2	chromosome 19 open reading frame 2	NM_003796 /// NM_134447	0.0182098	2.02283
205161_s_at	PEX11A	peroxisomal biogenesis factor 11 alpha	NM_003847	0.0681382	2.02131
205066_s_at	ENPP1	ectonucleotide pyrophosphatase/phosphodiesterase 1	NM_006208	0.0106863	2.02059
214046_at	FUT9	fucosyltransferase 9 (alpha (1,3) fucosyltransferase)	NM_006581	0.18739	2.02
209628_at	NXT2	nuclear transport factor 2-like export factor 2	NM_018698	0.0767858	2.01664
200998_s_at	CKAP4	cytoskeleton-associated protein 4	NM_006825	0.0482403	2.01556
205618_at	PRRG1	proline rich Gla (G-carboxyglutamic acid) 1	NM_000950 /// NM_001142395 /// NM_001173486 /// NM_001173489 /// NM_001173490	0.0842087	2.0151
203275_at	IRF2	interferon regulatory factor 2	NM_002199	0.201405	2.01362
218872_at	TESC	tescalcin	NM_001168325 /// NM_017899 /// NR_031766	0.00560627	2.01164
221253_s_at	MUTED /// TXNDC5	muted homolog (mouse) /// thioredoxin domain containing 5 (endoplasmic reticulum	NM_001145549 /// NM_030810 /// NM_201280	0.00205763	2.01157
215073_s_at	NR2F2	nuclear receptor subfamily 2, group F, member 2	NM_001145155 /// NM_001145156 /// NM_001145157 /// NM_021005	0.0439608	2.0081
217873_at	CAB39	calcium binding protein 39	NM_001130849 /// NM_001130850 /// NM_016289	0.0234652	2.00675
211597_s_at	HOPX	HOP homeobox	NM_001145459 /// NM_001145460 /// NM_032495 /// NM_139211 /// NM_139212	0.00862116	2.00673
215019_x_at	ZNF528	zinc finger protein 528	NM_032423	0.0633343	2.00657
213239_at	PIBF1	progesterone immunomodulatory binding factor 1	NM_006346	0.0820115	2.00642
212185_x_at	MT2A	metallothionein 2A	NM_005953	0.000451169	2.00257
216232_s_at	GCN1L1	GCN1 general control of amino-acid synthesis 1-like 1 (yeast)	NM_006836	0.391742	-2.00012
219692_at	KREMEN2	kringle containing transmembrane protein 2	NM_024507 /// NM_172229	0.150064	-2.0011
213234_at	KIAA1467	KIAA1467	NM_020853	0.242819	-2.00233
214805_at	EIF4A1	Eukaryotic translation initiation factor 4A1	NM_001416	0.00775777	-2.00373
212890_at	SLC38A10	solute carrier family 38, member 10	NM_001037984 /// NM_138570	0.0211312	-2.00474
214909_s_at	DDAH2	dimethylarginine dimethylaminohydrolase 2	NM_013974	0.0532277	-2.00484
217911_s_at	BAG3	BCL2-associated athanogene 3	NM_004281	0.00585975	-2.00539
222148_s_at	RHOT1	ras homolog gene family, member T1	NM_001033566 /// NM_001033568 /// NM_018307	0.0110886	-2.00547
41037_at	TEAD4	TEA domain family member 4	NM_003213 /// NM_201441 /// NM_201443	0.128538	-2.00567
202712_s_at	CKMT1A /// CKMT1B	creatine kinase, mitochondrial 1A /// creatine kinase, mitochondrial 1B	NM_001015001 /// NM_020990	0.0138958	-2.00891
218262_at	RMND5B	required for meiotic nuclear division 5 homolog B (S. cerevisiae)	NM_022762	0.00462473	-2.0091
213472_at	HNRNPH1	heterogeneous nuclear ribonucleoprotein H1 (H)	NM_005520	0.106373	-2.01021
205415_s_at	ATXN3	ataxin 3	NM_001127696 /// NM_001127697 /// NM_001164774 /// NM_001164776 /// NM_001164777	0.000360082	-2.01059
220369_at	SMEK1	SMEK homolog 1, suppressor of mek1 (Dictyostelium)	NM_032560	0.0726252	-2.0125
208962_s_at	FADS1	fatty acid desaturase 1	NM_013402	0.0302842	-2.01332
204998_s_at	ATF5	activating transcription factor 5	NM_001193646 /// NM_012068	0.0841618	-2.01362
208670_s_at	EID1	EP300 interacting inhibitor of differentiation 1	NM_014335	0.162162	-2.01631
200964_at	UBA1	ubiquitin-like modifier activating enzyme 1	NM_003334 /// NM_153280	0.128544	-2.01665
200692_s_at	HSPA9	heat shock 70kDa protein 9 (mortalin)	NM_004134	0.0087671	-2.01674
208758_at	ATIC	5-aminoimidazole-4-carboxamide ribonucleotide formyltransferase/IMP cyclohydrola	NM_004044	0.0088322	-2.01729
209608_s_at	ACAT2	acetyl-CoA acetyltransferase 2	NM_005891	0.0947438	-2.01769
204258_at	CHD1	chromodomain helicase DNA binding protein 1	NM_001270	0.131611	-2.01883
214086_s_at	PARP2	poly (ADP-ribose) polymerase 2	NM_001042618 /// NM_005484	0.153697	-2.01986
218261_at	AP1M2	adaptor-related protein complex 1, mu 2 subunit	NM_005498	0.0776487	-2.02024
202064_s_at	SEL1L	sel-1 suppressor of lin-12-like (C. elegans)	NM_005065	0.147279	-2.02154
209165_at	AATF	apoptosis antagonizing transcription factor	NM_012138	0.013305	-2.02325
211871_x_at	GNB5	guanine nucleotide binding protein (G protein), beta 5	NM_006578 /// NM_016194	0.240236	-2.02395
218556_at	ORMDL2	ORM1-like 2 (S. cerevisiae)	NM_014182	0.0415309	-2.02676
219002_at	FASTKD1	FAST kinase domains 1	NM_024622	0.13276	-2.0273
216379_x_at	CD24	CD24 molecule	NM_013230	0.00930822	-2.02778
202531_at	IRF1	interferon regulatory factor 1	NM_002198	0.0205407	-2.0278
213746_s_at	FLNA	filamin A, alpha	NM_001110556 /// NM_001456	0.03699	-2.02821
212030_at	RBM25	RNA binding motif protein 25	NM_021239	0.238584	-2.02849
210251_s_at	RUFY3	RUN and FYVE domain containing 3	NM_001037442 /// NM_001130709 /// NM_014961	0.0368698	-2.02852
203405_at	PSMG1	proteasome (prosome, macropain) assembly chaperone 1	NM_003720 /// NM_203433	0.0424955	-2.02944
218224_at	PNMA1	paraneoplastic antigen MA1	NM_006029	0.00626928	-2.03229
201848_s_at	BNIP3	BCL2/adenovirus E1B 19kDa interacting protein 3	NM_004052	0.00241641	-2.03272
204734_at	KRT15	keratin 15	NM_002275	0.138604	-2.03293
215771_x_at	RET	ret proto-oncogene	NM_020630 /// NM_020975	0.0267837	-2.03315
205427_at	ZNF354A	zinc finger protein 354A	NM_005649	0.123657	-2.03508
35626_at	SGSH	N-sulfoglucosamine sulfohydrolase	NM_000199	0.0829024	-2.036
204747_at	IFIT3	interferon-induced protein with tetratricopeptide repeats 3	NM_001031683 /// NM_001549	0.025833	-2.03646
213092_x_at	DNAJC9	DnaJ (Hsp40) homolog, subfamily C, member 9	NM_015190	0.0920006	-2.03702
209771_x_at	CD24	CD24 molecule	NM_013230	0.00211575	-2.0403
211623_s_at	FBL	fibrillarin	NM_001436	0.0866833	-2.04087
210404_x_at	CAMK2B	calcium/calmodulin-dependent protein kinase II beta	NM_001220 /// NM_172078 /// NM_172079 /// NM_172080 /// NM_172081 /// NM_172082	0.112868	-2.04486
214629_x_at	RTN4	reticulon 4	NM_007008 /// NM_020532 /// NM_153828 /// NM_207520 /// NM_207521	0.0129363	-2.04502
200916_at	TAGLN2	transgelin 2	NM_003564	0.00688037	-2.04917
200634_at	PFN1	profilin 1	NM_005022	0.204286	-2.04939
208657_s_at	2012-09-09	septin 9	NM_001113491 /// NM_001113492 /// NM_001113493 /// NM_001113494 /// NM_001113495	0.0605846	-2.05022
201823_s_at	RNF14	ring finger protein 14	NM_004290 /// NM_183398 /// NM_183399 /// NM_183400 /// NM_183401	0.0383843	-2.05068
212853_at	DCUN1D4	DCN1, defective in cullin neddylation 1, domain containing 4 (S. cerevisiae)	NM_001040402 /// NM_015115	0.0286845	-2.05149
200064_at	HSP90AB1	heat shock protein 90kDa alpha (cytosolic), class B member 1	NM_007355	0.0882617	-2.05472
215931_s_at	ARFGEF2	ADP-ribosylation factor guanine nucleotide-exchange factor 2 (brefeldin A-inhibi	NM_006420	0.217892	-2.05474
201505_at	LAMB1	laminin, beta 1	NM_002291	0.0126544	-2.05564
201971_s_at	ATP6V1A	ATPase, H+ transporting, lysosomal 70kDa, V1 subunit A	NM_001690	0.0221628	-2.05838
201295_s_at	WSB1	WD repeat and SOCS box-containing 1	NM_015626 /// NM_134265	0.184817	-2.05888
219239_s_at	ZNF654	zinc finger protein 654	NM_018293	0.0123077	-2.05892
217894_at	KCTD3	potassium channel tetramerisation domain containing 3	NM_016121	0.0773036	-2.06018
204328_at	TMC6	transmembrane channel-like 6	NM_001127198 /// NM_007267	0.152344	-2.06106
201105_at	LGALS1	lectin, galactoside-binding, soluble, 1	NM_002305	0.0484592	-2.06212
217140_s_at	VDAC1	voltage-dependent anion channel 1	NM_003374 /// NR_036624 /// NR_036625	0.111451	-2.06618
204575_s_at	MMP19	matrix metallopeptidase 19	NM_002429	0.0164439	-2.0668
205836_s_at	YTHDC2	YTH domain containing 2	NM_022828	0.0579234	-2.06818
211466_at	NFIB	nuclear factor I/B	NM_001190737 /// NM_001190738 /// NM_005596	0.0554479	-2.06891
216568_x_at	---	---	---	0.0230983	-2.07068
216159_s_at	---	---	---	0.125348	-2.07115
219637_at	ARMC9	armadillo repeat containing 9	NM_025139	0.0495498	-2.07247
209267_s_at	SLC39A8	solute carrier family 39 (zinc transporter), member 8	NM_001135146 /// NM_001135147 /// NM_001135148 /// NM_022154	0.236876	-2.07432
213913_s_at	TBC1D30	TBC1 domain family, member 30	NM_015279 /// XM_001716833 /// XM_003118948 /// XM_003118949 /// XM_003118950 //	0.141972	-2.07471
217782_s_at	GPS1	G protein pathway suppressor 1	NM_004127 /// NM_212492	0.109962	-2.07776
204257_at	FADS3	fatty acid desaturase 3	NM_021727	0.0851066	-2.07997
218797_s_at	SIRT7	sirtuin 7	NM_016538	0.00732424	-2.07999
202516_s_at	DLG1	discs, large homolog 1 (Drosophila)	NM_001098424 /// NM_004087	0.0344592	-2.08239
201646_at	SCARB2	scavenger receptor class B, member 2	NM_005506	0.167472	-2.08257
221973_at	LOC100506076 /// LOC100506123	hypothetical LOC100506076 /// hypothetical LOC100506123	XR_109917 /// XR_109918 /// XR_109919 /// XR_109920 /// XR_109921 /// XR_109922	0.18346	-2.08264
214709_s_at	KTN1	kinectin 1 (kinesin receptor)	NM_001079521 /// NM_001079522 /// NM_004986 /// NM_182926	0.0087213	-2.08287
212021_s_at	MKI67	antigen identified by monoclonal antibody Ki-67	NM_001145966 /// NM_002417	0.105501	-2.08317
203481_at	FAM178A	family with sequence similarity 178, member A	NM_001136123 /// NM_018121 /// NR_024245	0.024441	-2.08389
217294_s_at	ENO1	enolase 1, (alpha)	NM_001428	0.0615094	-2.08399
201181_at	GNAI3	guanine nucleotide binding protein (G protein), alpha inhibiting activity polype	NM_006496	0.418073	-2.08445
213268_at	CAMTA1	calmodulin binding transcription activator 1	NM_001195563 /// NM_015215	0.01371	-2.0852
205169_at	RBBP5	retinoblastoma binding protein 5	NM_001193272 /// NM_001193273 /// NM_005057	0.0177302	-2.08624
213624_at	SMPDL3A	sphingomyelin phosphodiesterase, acid-like 3A	NM_006714	0.0336574	-2.08717
201566_x_at	ID2	inhibitor of DNA binding 2, dominant negative helix-loop-helix protein	NM_002166	0.0618605	-2.08773
201037_at	PFKP	phosphofructokinase, platelet	NM_002627	0.00537733	-2.08831
53071_s_at	C17orf101	chromosome 17 open reading frame 101	NM_024648 /// NM_175902 /// NR_033265	0.166081	-2.08848
210609_s_at	TP53I3	tumor protein p53 inducible protein 3	NM_004881 /// NM_147184	0.0128861	-2.09028
218014_at	NUP85	nucleoporin 85kDa	NM_024844	0.029136	-2.09051
203931_s_at	MRPL12	mitochondrial ribosomal protein L12	NM_002949	0.12769	-2.09411
208109_s_at	C15orf5	chromosome 15 open reading frame 5	NR_026813	0.189872	-2.0945
222060_at	KRT8P12	keratin 8 pseudogene 12	---	0.0815752	-2.095
212463_at	CD59	CD59 molecule, complement regulatory protein	NM_000611 /// NM_001127223 /// NM_001127225 /// NM_001127226 /// NM_001127227 //	0.212606	-2.09504
214659_x_at	YLPM1	YLP motif containing 1	NM_019589	0.0137821	-2.09567
222133_s_at	PHF20L1	PHD finger protein 20-like 1	NM_016018 /// NM_032205 /// NM_198513	0.0987352	-2.09734
213668_s_at	SOX4	SRY (sex determining region Y)-box 4	NM_003107	0.0791798	-2.09887
200615_s_at	AP2B1	adaptor-related protein complex 2, beta 1 subunit	NM_001030006 /// NM_001282	0.14157	-2.09891
202986_at	ARNT2	aryl-hydrocarbon receptor nuclear translocator 2	NM_014862	0.109816	-2.09947
208950_s_at	ALDH7A1	aldehyde dehydrogenase 7 family, member A1	NM_001182	0.0533155	-2.10052
210681_s_at	USP15	ubiquitin specific peptidase 15	NM_006313	0.00784996	-2.1017
213302_at	PFAS	phosphoribosylformylglycinamidine synthase	NM_012393	0.156235	-2.10192
201294_s_at	WSB1	WD repeat and SOCS box-containing 1	NM_015626 /// NM_134265	0.00327421	-2.10299
201289_at	CYR61	cysteine-rich, angiogenic inducer, 61	NM_001554	0.0568702	-2.10314
214331_at	TSFM	Ts translation elongation factor, mitochondrial	NM_001172695 /// NM_001172696 /// NM_001172697 /// NM_005726	0.0954528	-2.10327
202975_s_at	RHOBTB3	Rho-related BTB domain containing 3	NM_014899	0.172358	-2.10601
218181_s_at	MAP4K4	mitogen-activated protein kinase kinase kinase kinase 4	NM_004834 /// NM_145686 /// NM_145687	0.250648	-2.10637
216602_s_at	FARSA	phenylalanyl-tRNA synthetase, alpha subunit	NM_004461	0.42972	-2.10656
201843_s_at	EFEMP1	EGF-containing fibulin-like extracellular matrix protein 1	NM_001039348 /// NM_001039349 /// NM_004105	0.0535737	-2.10716
222234_s_at	DBNDD1	dysbindin (dystrobrevin binding protein 1) domain containing 1	NM_001042610 /// NM_024043	0.0280032	-2.10748
210543_s_at	PRKDC	protein kinase, DNA-activated, catalytic polypeptide	NM_001081640 /// NM_006904	0.213807	-2.11521
203411_s_at	LMNA	lamin A/C	NM_005572 /// NM_170707 /// NM_170708	0.0423624	-2.11624
205531_s_at	GLS2	glutaminase 2 (liver, mitochondrial)	NM_013267	0.0454537	-2.11845
200915_x_at	KTN1	kinectin 1 (kinesin receptor)	NM_001079521 /// NM_001079522 /// NM_004986 /// NM_182926	0.00678058	-2.11973
202095_s_at	BIRC5	baculoviral IAP repeat-containing 5	NM_001012270 /// NM_001012271 /// NM_001168	0.0504307	-2.11985
216321_s_at	NR3C1	nuclear receptor subfamily 3, group C, member 1 (glucocorticoid receptor)	NM_000176 /// NM_001018074 /// NM_001018075 /// NM_001018076 /// NM_001018077 //	0.0452232	-2.12238
208167_s_at	MMP16	matrix metallopeptidase 16 (membrane-inserted)	NM_005941 /// NM_022564	0.0324229	-2.12441
201729_s_at	KIAA0100	KIAA0100	NM_014680	0.0237434	-2.1254
217755_at	HN1	hematological and neurological expressed 1	NM_001002032 /// NM_001002033 /// NM_016185	0.0144942	-2.12657
202587_s_at	AK1	adenylate kinase 1	NM_000476	0.152462	-2.12697
220651_s_at	MCM10	minichromosome maintenance complex component 10	NM_018518 /// NM_182751	0.0696212	-2.12851
221972_s_at	SDF4	stromal cell derived factor 4	NM_016176 /// NM_016547	0.223155	-2.12896
203392_s_at	CTBP1	C-terminal binding protein 1	NM_001012614 /// NM_001328	0.0146412	-2.13013
221667_s_at	HSPB8	heat shock 22kDa protein 8	NM_014365	0.0278772	-2.13037
203895_at	PLCB4	phospholipase C, beta 4	NM_000933 /// NM_001172646 /// NM_182797	0.0582714	-2.13127
201578_at	PODXL	podocalyxin-like	NM_001018111 /// NM_005397	0.0397584	-2.13263
218275_at	SLC25A10	solute carrier family 25 (mitochondrial carrier; dicarboxylate transporter), mem	NM_012140	0.0859253	-2.13279
204972_at	OAS2	2'-5'-oligoadenylate synthetase 2, 69/71kDa	NM_001032731 /// NM_002535 /// NM_016817	0.0223437	-2.13321
205120_s_at	SGCB	sarcoglycan, beta (43kDa dystrophin-associated glycoprotein)	NM_000232	0.083896	-2.13436
216521_s_at	BRCC3	BRCA1/BRCA2-containing complex, subunit 3	NM_001018055 /// NM_024332	0.0345069	-2.13496
209324_s_at	RGS16	regulator of G-protein signaling 16	NM_002928	0.0413565	-2.13538
209695_at	PTP4A3	protein tyrosine phosphatase type IVA, member 3	NM_007079 /// NM_032611	0.0471039	-2.13552
212599_at	AUTS2	autism susceptibility candidate 2	NM_001127231 /// NM_001127232 /// NM_015570	0.193211	-2.13865
212338_at	MYO1D	myosin ID	NM_015194	0.0188212	-2.1395
36936_at	TSTA3	tissue specific transplantation antigen P35B	NM_003313	0.113698	-2.13951
202213_s_at	CUL4B	cullin 4B	NM_001079872 /// NM_003588	0.176066	-2.14015
201122_x_at	EIF5A	eukaryotic translation initiation factor 5A	NM_001143760 /// NM_001143761 /// NM_001143762 /// NM_001970	0.00234959	-2.14189
209959_at	NR4A3	nuclear receptor subfamily 4, group A, member 3	NM_006981 /// NM_173199 /// NM_173200	0.201324	-2.14261
201066_at	CYC1	cytochrome c-1	NM_001916	0.00920681	-2.14461
211483_x_at	CAMK2B	calcium/calmodulin-dependent protein kinase II beta	NM_001220 /// NM_172078 /// NM_172079 /// NM_172080 /// NM_172081 /// NM_172082	0.00302821	-2.14468
204671_s_at	ANKRD6	ankyrin repeat domain 6	NM_014942	0.0605838	-2.1471
221987_s_at	TSR1	TSR1, 20S rRNA accumulation, homolog (S. cerevisiae)	NM_018128	0.103159	-2.14871
212720_at	PAPOLA	poly(A) polymerase alpha	NM_032632	0.00783669	-2.14979
208637_x_at	ACTN1	actinin, alpha 1	NM_001102 /// NM_001130004 /// NM_001130005	0.126554	-2.14994
213330_s_at	STIP1	stress-induced-phosphoprotein 1	NM_006819	0.195663	-2.15042
203896_s_at	PLCB4	phospholipase C, beta 4	NM_000933 /// NM_001172646 /// NM_182797	0.00397264	-2.15391
219204_s_at	SRR	serine racemase	NM_021947	0.0372033	-2.15499
205895_s_at	NOLC1	nucleolar and coiled-body phosphoprotein 1	NM_004741	0.0238629	-2.15519
209055_s_at	CDC5L	CDC5 cell division cycle 5-like (S. pombe)	NM_001253	0.073572	-2.15807
204290_s_at	ALDH6A1	aldehyde dehydrogenase 6 family, member A1	NM_005589	0.201678	-2.1588
206949_s_at	RUSC1	RUN and SH3 domain containing 1	NM_001105203 /// NM_001105204 /// NM_001105205 /// NM_014328	0.0201836	-2.16399
219352_at	HERC6	hect domain and RLD 6	NM_001165136 /// NM_017912	0.0391712	-2.1641
216607_s_at	CYP51A1	cytochrome P450, family 51, subfamily A, polypeptide 1	NM_000786 /// NM_001146152	0.0106961	-2.16859
213745_at	ATRNL1	attractin-like 1	NM_207303	0.0423472	-2.17646
221258_s_at	KIF18A	kinesin family member 18A	NM_031217	0.00725418	-2.1772
57715_at	CALHM2	calcium homeostasis modulator 2	NM_015916 /// NR_024552	0.0207708	-2.18001
215750_at	KIAA1659	KIAA1659 protein	XM_001723799 /// XM_001725435 /// XM_001726785	0.106018	-2.18198
218663_at	NCAPG	non-SMC condensin I complex, subunit G	NM_022346	0.0658668	-2.18859
205083_at	AOX1	aldehyde oxidase 1	NM_001159	0.0631863	-2.18963
201143_s_at	EIF2S1	eukaryotic translation initiation factor 2, subunit 1 alpha, 35kDa	NM_004094	0.0171487	-2.19284
219209_at	IFIH1	interferon induced with helicase C domain 1	NM_022168	0.0407463	-2.19306
215304_at	---	---	---	0.0509017	-2.19587
211468_s_at	RECQL5	RecQ protein-like 5	NM_001003715 /// NM_001003716 /// NM_004259	0.0297991	-2.19638
201849_at	BNIP3	BCL2/adenovirus E1B 19kDa interacting protein 3	NM_004052	0.0385452	-2.19685
203048_s_at	TTC37	tetratricopeptide repeat domain 37	NM_014639	0.155874	-2.19869
214850_at	LOC100170939	glucuronidase, beta pseudogene	NR_024054	0.0690322	-2.21131
214978_s_at	PPFIA4	protein tyrosine phosphatase, receptor type, f polypeptide (PTPRF), interacting	NM_015053	0.356256	-2.21226
201786_s_at	ADAR	adenosine deaminase, RNA-specific	NM_001025107 /// NM_001111 /// NM_001193495 /// NM_015840 /// NM_015841	0.00844783	-2.21251
212023_s_at	MKI67	antigen identified by monoclonal antibody Ki-67	NM_001145966 /// NM_002417	0.00202941	-2.2133
208096_s_at	COL21A1	collagen, type XXI, alpha 1	NM_030820	0.0666376	-2.21515
201111_at	CSE1L	CSE1 chromosome segregation 1-like (yeast)	NM_001316	0.0969595	-2.21726
203919_at	TCEA2	transcription elongation factor A (SII), 2	NM_003195 /// NM_198723	0.160638	-2.21733
222108_at	AMIGO2	adhesion molecule with Ig-like domain 2	NM_001143668 /// NM_181847	0.0161928	-2.22099
214957_at	ACTL8	actin-like 8	NM_030812	0.289461	-2.22295
209478_at	STRA13	stimulated by retinoic acid 13 homolog (mouse)	NM_144998	0.0198623	-2.22421
204347_at	AK4	adenylate kinase 4	NM_001005353 /// NM_013410 /// NM_203464	0.0291944	-2.22445
205412_at	ACAT1	acetyl-CoA acetyltransferase 1	NM_000019	0.109144	-2.22617
218748_s_at	EXOC5	exocyst complex component 5	NM_006544	0.0756615	-2.22676
218124_at	RETSAT	retinol saturase (all-trans-retinol 13,14-reductase)	NM_017750	0.0280989	-2.22705
203116_s_at	FECH	ferrochelatase	NM_000140 /// NM_001012515	0.198947	-2.22869
203113_s_at	EEF1D	eukaryotic translation elongation factor 1 delta (guanine nucleotide exchange pr	NM_001130053 /// NM_001130055 /// NM_001130056 /// NM_001130057 /// NM_001195203	0.00448151	-2.22889
201946_s_at	CCT2	chaperonin containing TCP1, subunit 2 (beta)	NM_001198842 /// NM_006431	0.00341536	-2.23072
221874_at	KIAA1324	KIAA1324	NM_020775	0.0999664	-2.232
208012_x_at	SP110	SP110 nuclear body protein	NM_001185015 /// NM_004509 /// NM_004510 /// NM_080424	0.021597	-2.23341
201251_at	PKM2	pyruvate kinase, muscle	NM_002654 /// NM_182470 /// NM_182471	0.0278784	-2.23545
AFFX-HUMRGE/M10098_M_at	---	---	---	0.00414166	-2.23637
200790_at	ODC1	ornithine decarboxylase 1	NM_002539	0.00535058	-2.23645
209980_s_at	SHMT1	serine hydroxymethyltransferase 1 (soluble)	NM_004169 /// NM_148918	0.0511198	-2.23652
203265_s_at	MAP2K4	mitogen-activated protein kinase kinase 4	NM_003010	0.0668334	-2.2388
204540_at	EEF1A2	eukaryotic translation elongation factor 1 alpha 2	NM_001958	0.047128	-2.24403
212099_at	RHOB	ras homolog gene family, member B	NM_004040	0.000147679	-2.24468
207821_s_at	PTK2	PTK2 protein tyrosine kinase 2	NM_005607 /// NM_153831	0.195031	-2.24529
205879_x_at	RET	ret proto-oncogene	NM_020630 /// NM_020975	0.138248	-2.24585
206002_at	GPR64	G protein-coupled receptor 64	NM_001079858 /// NM_001079859 /// NM_001079860 /// NM_001184833 /// NM_001184834	0.0365565	-2.24638
201601_x_at	IFITM1	interferon induced transmembrane protein 1 (9-27)	NM_003641	0.011502	-2.24909
218064_s_at	AKAP8L	A kinase (PRKA) anchor protein 8-like	NM_014371	0.13714	-2.25134
204768_s_at	FEN1	flap structure-specific endonuclease 1	NM_004111	0.104181	-2.25186
214358_at	ACACA	acetyl-CoA carboxylase alpha	NM_198834 /// NM_198836 /// NM_198837 /// NM_198838 /// NM_198839	0.0135196	-2.25409
204004_at	PAWR	PRKC, apoptosis, WT1, regulator	NM_002583	0.044356	-2.25655
208931_s_at	ILF3	interleukin enhancer binding factor 3, 90kDa	NM_001137673 /// NM_004516 /// NM_012218 /// NM_017620 /// NM_153464	0.0267674	-2.25804
220217_x_at	SPANXC	SPANX family, member C	NM_022661	0.00153325	-2.25955
213435_at	SATB2	SATB homeobox 2	NM_001172509 /// NM_001172517 /// NM_015265	0.0103154	-2.26255
216027_at	TMX4	thioredoxin-related transmembrane protein 4	NM_021156	0.0632461	-2.26459
201118_at	PGD	phosphogluconate dehydrogenase	NM_002631	0.116036	-2.26556
202350_s_at	MATN2	matrilin 2	NM_002380 /// NM_030583	0.035954	-2.26697
203592_s_at	FSTL3	follistatin-like 3 (secreted glycoprotein)	NM_005860	0.000706749	-2.27288
206173_x_at	GABPB1	GA binding protein transcription factor, beta subunit 1	NM_002041 /// NM_005254 /// NM_016654 /// NM_016655 /// NM_181427	0.220514	-2.27564
217838_s_at	EVL	Enah/Vasp-like	NM_016337	0.0135482	-2.27602
204454_at	LDOC1	leucine zipper, down-regulated in cancer 1	NM_012317	0.019189	-2.28092
219623_at	ACTR5	ARP5 actin-related protein 5 homolog (yeast)	NM_024855	0.199473	-2.28265
213623_at	KIF3A	kinesin family member 3A	NM_007054	0.269599	-2.28564
219435_at	C17orf68	chromosome 17 open reading frame 68	NM_025099	0.0607817	-2.2858
218421_at	CERK	ceramide kinase	NM_022766	0.0966599	-2.29095
202053_s_at	ALDH3A2	aldehyde dehydrogenase 3 family, member A2	NM_000382 /// NM_001031806	0.119263	-2.29526
211968_s_at	HSP90AA1	heat shock protein 90kDa alpha (cytosolic), class A member 1	NM_001017963 /// NM_005348	0.00142499	-2.29847
212307_s_at	OGT	O-linked N-acetylglucosamine (GlcNAc) transferase (UDP-N-acetylglucosamine:polyp	NM_181672 /// NM_181673	0.167725	-2.30134
205932_s_at	MSX1	msh homeobox 1	NM_002448	0.219371	-2.3061
209117_at	WBP2	WW domain binding protein 2	NM_012478	0.0115425	-2.31338
203830_at	C17orf75	chromosome 17 open reading frame 75	NM_022344	0.0878183	-2.31842
211015_s_at	HSPA4	heat shock 70kDa protein 4	NM_002154	0.140477	-2.32108
207124_s_at	GNB5	guanine nucleotide binding protein (G protein), beta 5	NM_006578 /// NM_016194	0.119215	-2.32113
210640_s_at	GPER	G protein-coupled estrogen receptor 1	NM_001039966 /// NM_001098201 /// NM_001505	0.00971457	-2.32334
215189_at	KRT86 /// LOC100509764	keratin 86 /// hypothetical LOC100509764	NM_002284 /// XR_111293	0.000480811	-2.32738
200828_s_at	ZNF207	zinc finger protein 207	NM_001032293 /// NM_001098507 /// NM_003457	0.151299	-2.32764
205005_s_at	NMT2	N-myristoyltransferase 2	NM_004808	0.143242	-2.32901
218953_s_at	PCYOX1L	prenylcysteine oxidase 1 like	NM_024028	0.0400527	-2.33461
207782_s_at	PSEN1	presenilin 1	NM_000021 /// NM_007318	0.00979788	-2.33669
201841_s_at	HSPB1	heat shock 27kDa protein 1	NM_001540	0.084995	-2.33728
202533_s_at	DHFR	dihydrofolate reductase	NM_000791	0.0342085	-2.33868
200769_s_at	MAT2A	methionine adenosyltransferase II, alpha	NM_005911	0.0219067	-2.34158
212877_at	KLC1	kinesin light chain 1	NM_001130107 /// NM_005552 /// NM_182923	0.016107	-2.34201
218220_at	C12orf10	chromosome 12 open reading frame 10	NM_021640	0.182664	-2.34978
213900_at	FAM189A2	family with sequence similarity 189, member A2	NM_001127608 /// NM_004816	0.0978454	-2.35143
218755_at	KIF20A	kinesin family member 20A	NM_005733	0.0719477	-2.35181
208777_s_at	PSMD11	proteasome (prosome, macropain) 26S subunit, non-ATPase, 11	NM_002815	0.167383	-2.35281
205691_at	SYNGR3	synaptogyrin 3	NM_004209	0.0964485	-2.35421
201639_s_at	CPSF1	cleavage and polyadenylation specific factor 1, 160kDa	NM_013291	0.0180209	-2.35668
200612_s_at	AP2B1	adaptor-related protein complex 2, beta 1 subunit	NM_001030006 /// NM_001282	0.0930036	-2.36007
220613_s_at	SYTL2	synaptotagmin-like 2	NM_001162951 /// NM_001162952 /// NM_001162953 /// NM_032379 /// NM_032943 /// N	0.0104018	-2.36075
204426_at	TMED2	transmembrane emp24 domain trafficking protein 2	NM_006815	0.0511033	-2.36397
212563_at	BOP1	block of proliferation 1	NM_015201	0.00633186	-2.36413
202613_at	CTPS	CTP synthase	NM_001905	0.0292583	-2.36432
212218_s_at	FASN	fatty acid synthase	NM_004104	0.00479136	-2.36671
217857_s_at	RBM8A	RNA binding motif protein 8A	NM_005105	0.124191	-2.36737
201842_s_at	EFEMP1	EGF-containing fibulin-like extracellular matrix protein 1	NM_001039348 /// NM_001039349 /// NM_004105	0.00432004	-2.37041
207626_s_at	SLC7A2	solute carrier family 7 (cationic amino acid transporter, y+ system), member 2	NM_001008539 /// NM_001164771 /// NM_003046	0.00667573	-2.37114
212216_at	PREPL	prolyl endopeptidase-like	NM_001042385 /// NM_001042386 /// NM_001171603 /// NM_001171606 /// NM_001171613	0.0936881	-2.37173
215236_s_at	PICALM	phosphatidylinositol binding clathrin assembly protein	NM_001008660 /// NM_007166	0.11971	-2.37481
212203_x_at	IFITM3	interferon induced transmembrane protein 3 (1-8U)	NM_021034	0.0102052	-2.37623
AFFX-HUMRGE/M10098_5_at	---	---	---	0.00164403	-2.37709
209956_s_at	CAMK2B	calcium/calmodulin-dependent protein kinase II beta	NM_001220 /// NM_172078 /// NM_172079 /// NM_172080 /// NM_172081 /// NM_172082	0.0615929	-2.37837
220316_at	NPAS3	neuronal PAS domain protein 3	NM_001164749 /// NM_001165893 /// NM_022123 /// NM_173159	0.00520065	-2.37998
206794_at	ERBB4	v-erb-a erythroblastic leukemia viral oncogene homolog 4 (avian)	NM_001042599 /// NM_005235	0.0786128	-2.38257
219211_at	USP18	ubiquitin specific peptidase 18	NM_017414	0.0409217	-2.38488
AFFX-HSAC07/X00351_5_at	ACTB	actin, beta	NM_001101	0.0926553	-2.39027
202976_s_at	RHOBTB3	Rho-related BTB domain containing 3	NM_014899	0.00264335	-2.39094
202950_at	CRYZ	crystallin, zeta (quinone reductase)	NM_001130042 /// NM_001130043 /// NM_001134759 /// NM_001889	0.0342167	-2.39146
208813_at	GOT1	glutamic-oxaloacetic transaminase 1, soluble (aspartate aminotransferase 1)	NM_002079	0.0264953	-2.39303
209953_s_at	CDC37	cell division cycle 37 homolog (S. cerevisiae)	NM_007065	0.0319272	-2.39591
205287_s_at	TFAP2C	transcription factor AP-2 gamma (activating enhancer binding protein 2 gamma)	NM_003222	0.0908303	-2.39823
215571_at	---	---	---	0.00986469	-2.39827
209824_s_at	ARNTL	aryl hydrocarbon receptor nuclear translocator-like	NM_001030272 /// NM_001030273 /// NM_001178	0.00355787	-2.39911
217437_s_at	TACC1	transforming, acidic coiled-coil containing protein 1	NM_001122824 /// NM_001146216 /// NM_006283	0.0464938	-2.40259
202083_s_at	SEC14L1	SEC14-like 1 (S. cerevisiae)	NM_001039573 /// NM_001143998 /// NM_001143999 /// NM_001144001 /// NM_003003	0.107769	-2.40556
203953_s_at	CLDN3	claudin 3	NM_001306	0.0466067	-2.40685
200712_s_at	MAPRE1	microtubule-associated protein, RP/EB family, member 1	NM_012325	0.121341	-2.40835
209909_s_at	TGFB2	transforming growth factor, beta 2	NM_001135599 /// NM_003238	0.00492801	-2.41474
203311_s_at	ARF6	ADP-ribosylation factor 6	NM_001663	0.0619136	-2.41765
203560_at	GGH	gamma-glutamyl hydrolase (conjugase, folylpolygammaglutamyl hydrolase)	NM_003878	0.0812466	-2.4224
208436_s_at	IRF7	interferon regulatory factor 7	NM_001572 /// NM_004029 /// NM_004031	0.0126407	-2.42285
202022_at	ALDOC	aldolase C, fructose-bisphosphate	NM_005165	0.00199561	-2.42297
204285_s_at	PMAIP1	phorbol-12-myristate-13-acetate-induced protein 1	NM_021127	0.0208201	-2.42664
222379_at	KCNE4	potassium voltage-gated channel, Isk-related family, member 4	NM_080671	0.038921	-2.44275
212365_at	MYO1B	myosin IB	NM_001130158 /// NM_001161819 /// NM_012223	0.0399743	-2.45266
208156_x_at	EPPK1	epiplakin 1	NM_031308	0.0787023	-2.45355
43427_at	ACACB	acetyl-CoA carboxylase beta	NM_001093	0.0400201	-2.45639
219099_at	C12orf5	chromosome 12 open reading frame 5	NM_020375	0.104004	-2.46059
208699_x_at	TKT	transketolase	NM_001064 /// NM_001135055	0.101615	-2.46068
204990_s_at	ITGB4	integrin, beta 4	NM_000213 /// NM_001005619 /// NM_001005731	0.00766186	-2.46236
204584_at	L1CAM	L1 cell adhesion molecule	NM_000425 /// NM_001143963 /// NM_024003	0.0229508	-2.46546
211450_s_at	MSH6	mutS homolog 6 (E. coli)	NM_000179	0.165727	-2.47365
200648_s_at	GLUL	glutamate-ammonia ligase	NM_001033044 /// NM_001033056 /// NM_002065	0.0170346	-2.47895
201865_x_at	NR3C1	nuclear receptor subfamily 3, group C, member 1 (glucocorticoid receptor)	NM_000176 /// NM_001018074 /// NM_001018075 /// NM_001018076 /// NM_001018077 //	0.0162692	-2.48238
218694_at	ARMCX1	armadillo repeat containing, X-linked 1	NM_016608	0.113604	-2.48314
205719_s_at	PAH	phenylalanine hydroxylase	NM_000277	0.051191	-2.48375
212514_x_at	DDX3X	DEAD (Asp-Glu-Ala-Asp) box polypeptide 3, X-linked	NM_001193416 /// NM_001193417 /// NM_001356	0.169626	-2.4844
221641_s_at	ACOT9	acyl-CoA thioesterase 9	NM_001033583 /// NM_001037171	0.211298	-2.495
209030_s_at	CADM1	cell adhesion molecule 1	NM_001098517 /// NM_014333	0.124694	-2.49743
212141_at	MCM4	minichromosome maintenance complex component 4	NM_005914 /// NM_182746	0.0011889	-2.49937
208951_at	ALDH7A1	aldehyde dehydrogenase 7 family, member A1	NM_001182	0.0545794	-2.50717
219518_s_at	ELL3 /// SERINC4	elongation factor RNA polymerase II-like 3 /// serine incorporator 4	NM_001033517 /// NM_025165	0.0277384	-2.51074
218976_at	DNAJC12	DnaJ (Hsp40) homolog, subfamily C, member 12	NM_021800 /// NM_201262	0.0139579	-2.51469
200887_s_at	STAT1	signal transducer and activator of transcription 1, 91kDa	NM_007315 /// NM_139266	0.00497258	-2.52248
200656_s_at	P4HB	prolyl 4-hydroxylase, beta polypeptide	NM_000918	0.0701911	-2.52981
202643_s_at	TNFAIP3	tumor necrosis factor, alpha-induced protein 3	NM_006290	0.0100299	-2.53001
202084_s_at	SEC14L1	SEC14-like 1 (S. cerevisiae)	NM_001039573 /// NM_001143998 /// NM_001143999 /// NM_001144001 /// NM_003003	0.052596	-2.53533
214838_at	SFT2D2	SFT2 domain containing 2	NM_199344	0.0895783	-2.54718
204088_at	P2RX4	purinergic receptor P2X, ligand-gated ion channel, 4	NM_002560	0.053964	-2.55596
213931_at	ID2 /// ID2B	inhibitor of DNA binding 2, dominant negative helix-loop-helix protein /// inhib	NM_002166 /// NR_026582	0.0569761	-2.56232
201853_s_at	CDC25B	cell division cycle 25 homolog B (S. pombe)	NM_004358 /// NM_021872 /// NM_021873	0.00188555	-2.5636
214696_at	C17orf91	chromosome 17 open reading frame 91	NR_028502 /// NR_028503 /// NR_028504 /// NR_028505	0.041219	-2.5737
209031_at	CADM1	cell adhesion molecule 1	NM_001098517 /// NM_014333	0.0593798	-2.57572
218782_s_at	ATAD2	ATPase family, AAA domain containing 2	NM_014109	0.00173769	-2.57904
221268_s_at	SGPP1	sphingosine-1-phosphate phosphatase 1	NM_030791	0.0764006	-2.58602
210139_s_at	PMP22	peripheral myelin protein 22	NM_000304 /// NM_153321 /// NM_153322	8.23172e-05	-2.58605
205076_s_at	MTMR11	myotubularin related protein 11	NM_001145862 /// NM_181873	0.0644021	-2.58733
201939_at	PLK2	polo-like kinase 2	NM_006622	0.0300746	-2.58845
220540_at	KCNK15	potassium channel, subfamily K, member 15	NM_022358	0.0668608	-2.59254
219146_at	C17orf42	chromosome 17 open reading frame 42	NM_024683	0.0538992	-2.60373
214359_s_at	HSP90AB1	heat shock protein 90kDa alpha (cytosolic), class B member 1	NM_007355	0.0812975	-2.60559
201565_s_at	ID2	inhibitor of DNA binding 2, dominant negative helix-loop-helix protein	NM_002166	0.021918	-2.61688
209693_at	ASTN2	astrotactin 2	NM_001184734 /// NM_001184735 /// NM_014010 /// NM_198186 /// NM_198187 /// NM_1	0.12302	-2.62213
221565_s_at	CALHM2	calcium homeostasis modulator 2	NM_015916 /// NR_024552	0.0570423	-2.62533
218677_at	S100A14	S100 calcium binding protein A14	NM_020672	0.00365613	-2.63303
217028_at	CXCR4	chemokine (C-X-C motif) receptor 4	NM_001008540 /// NM_003467	0.0303642	-2.63626
204869_at	PCSK2	proprotein convertase subtilisin/kexin type 2	NM_002594	0.0788053	-2.63917
219737_s_at	PCDH9	protocadherin 9	NM_020403 /// NM_203487	0.205106	-2.64212
203882_at	IRF9	interferon regulatory factor 9	NM_006084	0.0491255	-2.64774
212992_at	AHNAK2	AHNAK nucleoprotein 2	NM_138420	0.0242792	-2.64952
219371_s_at	KLF2	Kruppel-like factor 2 (lung)	NM_016270	0.00902167	-2.65701
222018_at	NACA	nascent polypeptide-associated complex alpha subunit	NM_001113201 /// NM_001113202 /// NM_001113203 /// NM_005594	0.0536252	-2.65881
200001_at	CAPNS1	calpain, small subunit 1	NM_001003962 /// NM_001749	0.0176503	-2.66292
208703_s_at	APLP2	amyloid beta (A4) precursor-like protein 2	NM_001142276 /// NM_001142277 /// NM_001142278 /// NM_001642 /// NR_024515 /// N	0.104183	-2.66381
202082_s_at	SEC14L1	SEC14-like 1 (S. cerevisiae)	NM_001039573 /// NM_001143998 /// NM_001143999 /// NM_001144001 /// NM_003003	0.00939433	-2.66841
209386_at	TM4SF1	transmembrane 4 L six family member 1	NM_014220	0.00368769	-2.67382
212551_at	CAP2	CAP, adenylate cyclase-associated protein, 2 (yeast)	NM_006366	0.105516	-2.67566
202733_at	P4HA2	prolyl 4-hydroxylase, alpha polypeptide II	NM_001017973 /// NM_001017974 /// NM_001142598 /// NM_001142599 /// NM_004199	0.0687395	-2.67779
203910_at	ARHGAP29	Rho GTPase activating protein 29	NM_004815	0.0393143	-2.68267
204005_s_at	PAWR	PRKC, apoptosis, WT1, regulator	NM_002583	0.0220793	-2.69983
221676_s_at	CORO1C	coronin, actin binding protein, 1C	NM_014325	0.0410776	-2.71818
202226_s_at	CRK	v-crk sarcoma virus CT10 oncogene homolog (avian)	NM_005206 /// NM_016823	0.0568206	-2.72492
213562_s_at	SQLE	squalene epoxidase	NM_003129	0.0631955	-2.74056
202731_at	PDCD4	programmed cell death 4 (neoplastic transformation inhibitor)	NM_014456 /// NM_145341	0.0680026	-2.75185
205047_s_at	ASNS	asparagine synthetase (glutamine-hydrolyzing)	NM_001178075 /// NM_001178076 /// NM_001178077 /// NM_001673 /// NM_133436 /// N	0.0817494	-2.75204
201349_at	SLC9A3R1	solute carrier family 9 (sodium/hydrogen exchanger), member 3 regulator 1	NM_004252	0.0316693	-2.75755
205226_at	PDGFRL	platelet-derived growth factor receptor-like	NM_006207	0.000723964	-2.77789
209201_x_at	CXCR4	chemokine (C-X-C motif) receptor 4	NM_001008540 /// NM_003467	0.00622362	-2.77839
209118_s_at	TUBA1A	tubulin, alpha 1a	NM_006009	0.0167805	-2.78105
210338_s_at	HSPA8	heat shock 70kDa protein 8	NM_006597 /// NM_153201	0.0793834	-2.78827
221730_at	COL5A2	collagen, type V, alpha 2	NM_000393	0.0105339	-2.80267
222062_at	IL27RA	interleukin 27 receptor, alpha	NM_004843	0.0767854	-2.80292
206108_s_at	SRSF6	serine/arginine-rich splicing factor 6	NM_006275 /// NR_034009	0.030908	-2.80661
212274_at	LPIN1	lipin 1	NM_145693	0.101234	-2.81294
220922_s_at	SPANXA1 /// SPANXA2 /// SPANXB1 /// SPANXB2 /// SPANXC /// SPANXF1	sperm protein associated with the nucleus, X-linked, family member A1 /// SPANX	NM_013453 /// NM_022661 /// NM_032461 /// NM_139019 /// NM_145662 /// NM_145664	0.0345679	-2.81776
215714_s_at	SMARCA4	SWI/SNF related, matrix associated, actin dependent regulator of chromatin, subf	NM_001128844 /// NM_001128845 /// NM_001128846 /// NM_001128847 /// NM_001128848	0.0117632	-2.81779
201866_s_at	NR3C1	nuclear receptor subfamily 3, group C, member 1 (glucocorticoid receptor)	NM_000176 /// NM_001018074 /// NM_001018075 /// NM_001018076 /// NM_001018077 //	0.0785192	-2.82043
208650_s_at	CD24	CD24 molecule	NM_013230	0.0187586	-2.82849
205474_at	CRLF3	cytokine receptor-like factor 3	NM_015986	0.0524396	-2.83865
210077_s_at	SRSF5	serine/arginine-rich splicing factor 5	NM_001039465 /// NM_006925	0.0521633	-2.85653
213131_at	OLFM1	olfactomedin 1	NM_006334 /// NM_014279	0.223267	-2.86707
202376_at	SERPINA3	serpin peptidase inhibitor, clade A (alpha-1 antiproteinase, antitrypsin), membe	NM_001085	0.000873428	-2.87418
213716_s_at	SECTM1	secreted and transmembrane 1	NM_003004	0.118273	-2.8773
210337_s_at	ACLY	ATP citrate lyase	NM_001096 /// NM_198830	0.0634163	-2.87808
209762_x_at	SP110	SP110 nuclear body protein	NM_001185015 /// NM_004509 /// NM_004510 /// NM_080424	0.0384725	-2.88968
204334_at	KLF7	Kruppel-like factor 7 (ubiquitous)	NM_003709	0.0872573	-2.89743
AFFX-HSAC07/X00351_M_at	ACTB	actin, beta	NM_001101	0.0777164	-2.89862
202814_s_at	HEXIM1	hexamethylene bis-acetamide inducible 1	NM_006460	0.0315001	-2.90857
205741_s_at	DTNA	dystrobrevin, alpha	NM_001128175 /// NM_001390 /// NM_001391 /// NM_001392 /// NM_032975 /// NM_0329	0.183034	-2.91303
213971_s_at	LOC100510525 /// SUZ12 /// SUZ12P	polycomb protein SUZ12-like /// suppressor of zeste 12 homolog (Drosophila) ///	NM_015355 /// NR_024187 /// XM_003120869	0.0246887	-2.91758
209772_s_at	CD24	CD24 molecule	NM_013230	0.00934036	-2.92948
205470_s_at	KLK11	kallikrein-related peptidase 11	NM_001136032 /// NM_001167605 /// NM_006853 /// NM_144947	0.0170817	-2.93646
220177_s_at	TMPRSS3	transmembrane protease, serine 3	NM_024022 /// NM_032405 /// NR_027348	0.00750169	-2.96123
211919_s_at	CXCR4	chemokine (C-X-C motif) receptor 4	NM_001008540 /// NM_003467	0.235998	-2.97538
205097_at	SLC26A2	solute carrier family 26 (sulfate transporter), member 2	NM_000112	0.0332403	-2.97583
203066_at	CHST15	carbohydrate (N-acetylgalactosamine 4-sulfate 6-O) sulfotransferase 15	NM_014863 /// NM_015892	0.0866349	-2.99732
208308_s_at	GPI	glucose-6-phosphate isomerase	NM_000175 /// NM_001184722	0.0216756	-3.00316
204612_at	PKIA	protein kinase (cAMP-dependent, catalytic) inhibitor alpha	NM_006823 /// NM_181839	0.00348754	-3.02011
208002_s_at	ACOT7	acyl-CoA thioesterase 7	NM_007274 /// NM_181864 /// NM_181865 /// NM_181866	0.00110735	-3.02254
213711_at	KRT81	keratin 81	NM_002281	0.000791362	-3.02674
201123_s_at	EIF5A	eukaryotic translation initiation factor 5A	NM_001143760 /// NM_001143761 /// NM_001143762 /// NM_001970	0.0124708	-3.03275
205660_at	OASL	2'-5'-oligoadenylate synthetase-like	NM_003733 /// NM_198213	0.106784	-3.03561
201110_s_at	THBS1	thrombospondin 1	NM_003246	0.0295583	-3.04714
214657_s_at	NEAT1	nuclear paraspeckle assembly transcript 1 (non-protein coding)	NR_028272	0.143537	-3.07828
216048_s_at	RHOBTB3	Rho-related BTB domain containing 3	NM_014899	0.093015	-3.08244
206277_at	P2RY2	purinergic receptor P2Y, G-protein coupled, 2	NM_002564 /// NM_176071 /// NM_176072	0.0961895	-3.0883
204870_s_at	PCSK2	proprotein convertase subtilisin/kexin type 2	NM_002594	0.141522	-3.10573
210764_s_at	CYR61	cysteine-rich, angiogenic inducer, 61	NM_001554	0.0184311	-3.10648
205498_at	GHR	growth hormone receptor	NM_000163	0.0357347	-3.11724
217591_at	---	---	---	0.0570601	-3.12649
205590_at	RASGRP1	RAS guanyl releasing protein 1 (calcium and DAG-regulated)	NM_001128602 /// NM_005739	0.000216108	-3.15754
204415_at	IFI6	interferon, alpha-inducible protein 6	NM_002038 /// NM_022872 /// NM_022873	0.010514	-3.18139
AFFX-M27830_5_at	---	---	---	0.0068524	-3.1943
220441_at	DNAJC22	DnaJ (Hsp40) homolog, subfamily C, member 22	NM_024902	0.00902729	-3.21252
210428_s_at	HGS	hepatocyte growth factor-regulated tyrosine kinase substrate	NM_004712	0.0259978	-3.22458
204942_s_at	ALDH3B2	aldehyde dehydrogenase 3 family, member B2	NM_000695 /// NM_001031615	0.0896788	-3.2375
205862_at	GREB1	growth regulation by estrogen in breast cancer 1	NM_014668 /// NM_033090 /// NM_148903	0.0313015	-3.25698
202411_at	IFI27	interferon, alpha-inducible protein 27	NM_001130080 /// NM_005532	0.000816567	-3.26805
211671_s_at	NR3C1	nuclear receptor subfamily 3, group C, member 1 (glucocorticoid receptor)	NM_000176 /// NM_001018074 /// NM_001018075 /// NM_001018076 /// NM_001018077 //	0.0461139	-3.27189
AFFX-HUMISGF3A/M97935_MA_at	STAT1	signal transducer and activator of transcription 1, 91kDa	NM_007315 /// NM_139266	0.00419531	-3.27817
208166_at	MMP16	matrix metallopeptidase 16 (membrane-inserted)	NM_005941 /// NM_022564	0.00025718	-3.31945
200982_s_at	ANXA6	annexin A6	NM_001155 /// NM_001193544	0.0324548	-3.36505
201108_s_at	THBS1	thrombospondin 1	NM_003246	0.0049114	-3.36728
209123_at	QDPR	quinoid dihydropteridine reductase	NM_000320	0.0840421	-3.40521
201650_at	KRT19	keratin 19	NM_002276	0.000495837	-3.41132
202388_at	RGS2	regulator of G-protein signaling 2, 24kDa	NM_002923	0.0188267	-3.46249
201109_s_at	THBS1	thrombospondin 1	NM_003246	0.00429334	-3.47615
218986_s_at	DDX60	DEAD (Asp-Glu-Ala-Asp) box polypeptide 60	NM_017631	0.00994015	-3.48253
AFFX-HUMRGE/M10098_3_at	---	---	---	0.00946288	-3.49117
219956_at	GALNT6	UDP-N-acetyl-alpha-D-galactosamine:polypeptide N-acetylgalactosaminyltransferase	NM_007210	0.0115954	-3.49838
49452_at	ACACB	acetyl-CoA carboxylase beta	NM_001093	0.0364606	-3.51813
208175_s_at	DMP1	dentin matrix acidic phosphoprotein 1	NM_001079911 /// NM_004407	0.0200175	-3.56375
208867_s_at	CSNK1A1	casein kinase 1, alpha 1	NM_001025105 /// NM_001892	0.0262945	-3.57051
202869_at	OAS1	2',5'-oligoadenylate synthetase 1, 40/46kDa	NM_001032409 /// NM_002534 /// NM_016816	0.00597839	-3.74104
213470_s_at	HNRNPH1	heterogeneous nuclear ribonucleoprotein H1 (H)	NM_005520	0.0710994	-3.79196
214243_s_at	SERHL /// SERHL2	serine hydrolase-like /// serine hydrolase-like 2	NM_014509 /// NR_027786	0.0110058	-3.84299
219795_at	SLC6A14	solute carrier family 6 (amino acid transporter), member 14	NM_007231	0.00786067	-3.90338
214930_at	SLITRK5	SLIT and NTRK-like family, member 5	NM_015567	0.0278846	-3.91442
208961_s_at	KLF6	Kruppel-like factor 6	NM_001160124 /// NM_001160125 /// NM_001300 /// NR_027653	0.00801165	-3.95275
202431_s_at	MYC	v-myc myelocytomatosis viral oncogene homolog (avian)	NM_002467	0.0128846	-3.96001
212624_s_at	CHN1	chimerin (chimaerin) 1	NM_001025201 /// NM_001822	0.0399	-3.96341
218943_s_at	DDX58	DEAD (Asp-Glu-Ala-Asp) box polypeptide 58	NM_014314	0.0354023	-3.97077
219529_at	CLIC3	chloride intracellular channel 3	NM_004669	0.00359403	-3.97389
214652_at	DRD1	dopamine receptor D1	NM_000794	0.0291182	-3.99599
217733_s_at	TMSB10	thymosin beta 10	NM_021103	0.00344745	-4.09549
209969_s_at	STAT1	signal transducer and activator of transcription 1, 91kDa	NM_007315 /// NM_139266	0.0355297	-4.16423
219229_at	SLCO3A1	solute carrier organic anion transporter family, member 3A1	NM_001145044 /// NM_013272	0.0149279	-4.19289
202391_at	BASP1	brain abundant, membrane attached signal protein 1	NM_006317	0.0100149	-4.25475
209008_x_at	KRT8	keratin 8	NM_002273	0.0171315	-4.28559
216109_at	MED13L	Mediator complex subunit 13-like	NM_015335	0.0939321	-4.37864
205534_at	PCDH7	protocadherin 7	NM_001173523 /// NM_002589 /// NM_032456 /// NM_032457	0.0103583	-4.4185
218400_at	OAS3	2'-5'-oligoadenylate synthetase 3, 100kDa	NM_006187	0.0463906	-4.55353
211657_at	CEACAM6	carcinoembryonic antigen-related cell adhesion molecule 6 (non-specific cross re	NM_002483	0.00589477	-4.58513
201739_at	SGK1	serum/glucocorticoid regulated kinase 1	NM_001143676 /// NM_001143677 /// NM_001143678 /// NM_005627	0.0126511	-4.65558
204105_s_at	NRCAM	neuronal cell adhesion molecule	NM_001037132 /// NM_001193582 /// NM_001193583 /// NM_001193584 /// NM_005010	0.00492018	-4.69848
203757_s_at	CEACAM6	carcinoembryonic antigen-related cell adhesion molecule 6 (non-specific cross re	NM_002483	0.0122979	-4.74824
211421_s_at	RET	ret proto-oncogene	NM_020630 /// NM_020975	0.0123122	-4.80099
211026_s_at	MGLL	monoglyceride lipase	NM_001003794 /// NM_007283	0.0082009	-4.80133
204348_s_at	AK4	adenylate kinase 4	NM_001005353 /// NM_013410 /// NM_203464	0.0122597	-4.91756
217901_at	DSG2	desmoglein 2	NM_001943	0.0528761	-4.97416
218559_s_at	MAFB	v-maf musculoaponeurotic fibrosarcoma oncogene homolog B (avian)	NM_005461	0.0197988	-4.99762
205483_s_at	ISG15	ISG15 ubiquitin-like modifier	NM_005101	0.0031458	-5.06579
207076_s_at	ASS1	argininosuccinate synthase 1	NM_000050 /// NM_054012	0.00470726	-5.06797
213768_s_at	ASCL1	achaete-scute complex homolog 1 (Drosophila)	NM_004316	0.00190658	-5.08146
217284_x_at	SERHL2	serine hydrolase-like 2	NM_014509	0.00772069	-5.11498
206133_at	XAF1	XIAP associated factor 1	NM_017523 /// NM_199139	0.000274679	-5.17935
209191_at	TUBB6	tubulin, beta 6	NM_032525	0.00931419	-5.19466
207012_at	MMP16	matrix metallopeptidase 16 (membrane-inserted)	NM_005941 /// NM_022564	0.0229502	-5.21906
208960_s_at	KLF6	Kruppel-like factor 6	NM_001160124 /// NM_001160125 /// NM_001300 /// NR_027653	0.039412	-5.32308
AFFX-HUMISGF3A/M97935_MB_at	STAT1	signal transducer and activator of transcription 1, 91kDa	NM_007315 /// NM_139266	0.00375672	-5.42537
210830_s_at	PON2	paraoxonase 2	NM_000305 /// NM_001018161	0.00363787	-5.4935
217276_x_at	SERHL2	serine hydrolase-like 2	NM_014509	0.00341788	-5.54368
206849_at	GABRG2	gamma-aminobutyric acid (GABA) A receptor, gamma 2	NM_000816 /// NM_198903 /// NM_198904	0.0139777	-5.62533
205552_s_at	OAS1	2',5'-oligoadenylate synthetase 1, 40/46kDa	NM_001032409 /// NM_002534 /// NM_016816	0.0533833	-5.75888
205696_s_at	GFRA1	GDNF family receptor alpha 1	NM_001145453 /// NM_005264 /// NM_145793	0.0666505	-5.86708
213110_s_at	COL4A5	collagen, type IV, alpha 5	NM_000495 /// NM_033380	0.0304258	-5.89074
210941_at	PCDH7	protocadherin 7	NM_001173523 /// NM_002589 /// NM_032456 /// NM_032457	0.0259831	-5.96655
201876_at	PON2	paraoxonase 2	NM_000305 /// NM_001018161	0.00383563	-6.24738
205357_s_at	AGTR1	angiotensin II receptor, type 1	NM_000685 /// NM_004835 /// NM_009585 /// NM_031850 /// NM_032049	0.00124462	-6.4006
205535_s_at	PCDH7	protocadherin 7	NM_001173523 /// NM_002589 /// NM_032456 /// NM_032457	0.00932434	-6.52534
205509_at	CPB1	carboxypeptidase B1 (tissue)	NM_001871	0.00833696	-8.18375
203153_at	IFIT1	interferon-induced protein with tetratricopeptide repeats 1	NM_001548	0.00353831	-10.8355
209555_s_at	CD36	CD36 molecule (thrombospondin receptor)	NM_000072 /// NM_001001547 /// NM_001001548 /// NM_001127443 /// NM_001127444	0.00530931	-10.8404
209987_s_at	ASCL1	achaete-scute complex homolog 1 (Drosophila)	NM_004316	0.000556677	-17.1007
206488_s_at	CD36	CD36 molecule (thrombospondin receptor)	NM_000072 /// NM_001001547 /// NM_001001548 /// NM_001127443 /// NM_001127444	0.00425434	-22.6399
209988_s_at	ASCL1	achaete-scute complex homolog 1 (Drosophila)	NM_004316	0.0114796	-24.8863
207302_at	SGCG	sarcoglycan, gamma (35kDa dystrophin-associated glycoprotein)	NM_000231	0.00320572	-25.3477
Supplementary Data 1. Microarray analysis (FC, fold change > or < 2) of differential expressed transcripts of the distinct tumor derived CSCs (CD44hi, CD133hi).

## Sheet: Column G
Supplementary Data 1. Affymetrix analysis in tumor derived CD44hi/CD133lo vs CD133lo/CD44lo cells (GSE69280)
					FC(CD44hi/CD133lo
Probe set ID	Gene Symbol	Gene Title	RefSeq Transcript ID	p-value	vs. CD133lo/CD44lo)
212531_at	LCN2	lipocalin 2	NM_005564	0.00387896	52.243
219410_at	TMEM45A	transmembrane protein 45A	NM_018004	0.00142956	42.1312
210517_s_at	AKAP12	A kinase (PRKA) anchor protein 12	NM_005100 /// NM_144497	0.00482285	29.6289
205513_at	TCN1	transcobalamin I (vitamin B12 binding protein, R binder family)	NM_001062	0.0144943	28.3566
209122_at	PLIN2	perilipin 2	NM_001122	0.00027064	21.8298
204490_s_at	CD44	CD44 molecule (Indian blood group)	NM_000610 /// NM_001001389 /// NM_001001390 /// NM_001001391 /// NM_001001392	0.00178925	20.8986
212143_s_at	IGFBP3	insulin-like growth factor binding protein 3	NM_000598 /// NM_001013398	0.0073739	20.2022
209835_x_at	CD44	CD44 molecule (Indian blood group)	NM_000610 /// NM_001001389 /// NM_001001390 /// NM_001001391 /// NM_001001392	0.00223037	19.7388
213953_at	KRT20	keratin 20	NM_019010	0.000241581	19.7033
210095_s_at	IGFBP3	insulin-like growth factor binding protein 3	NM_000598 /// NM_001013398	0.000236657	19.4552
216405_at	---	---	---	0.00652409	17.2597
215076_s_at	COL3A1	collagen, type III, alpha 1	NM_000090	0.000365856	16.8827
202363_at	SPOCK1	sparc/osteonectin, cwcv and kazal-like domains proteoglycan (testican) 1	NM_004598	0.00725622	15.9957
212014_x_at	CD44	CD44 molecule (Indian blood group)	NM_000610 /// NM_001001389 /// NM_001001390 /// NM_001001391 /// NM_001001392	0.00201251	15.7775
202436_s_at	CYP1B1	cytochrome P450, family 1, subfamily B, polypeptide 1	NM_000104	0.000436816	15.5477
202435_s_at	CYP1B1	cytochrome P450, family 1, subfamily B, polypeptide 1	NM_000104	0.00336504	14.5809
220542_s_at	PLUNC	palate, lung and nasal epithelium associated	NM_016583 /// NM_130852	0.000708774	14.1729
202437_s_at	CYP1B1	cytochrome P450, family 1, subfamily B, polypeptide 1	NM_000104	0.00250723	13.7388
212063_at	CD44	CD44 molecule (Indian blood group)	NM_000610 /// NM_001001389 /// NM_001001390 /// NM_001001391 /// NM_001001392	0.000323928	13.4022
201852_x_at	COL3A1	collagen, type III, alpha 1	NM_000090	0.00590453	13.0905
207222_at	PLA2G10	phospholipase A2, group X	NM_003561	0.000610307	12.5718
204563_at	SELL	selectin L	NM_000655 /// NR_029467	0.00269821	11.6857
204268_at	S100A2	S100 calcium binding protein A2	NM_005978	0.00157619	11.2372
203021_at	SLPI	secretory leukocyte peptidase inhibitor	NM_003064	0.0015045	11.1552
203186_s_at	S100A4	S100 calcium binding protein A4	NM_002961 /// NM_019554	0.0028238	11.0273
210064_s_at	UPK1B	uroplakin 1B	NM_006952	0.0296723	10.8345
201884_at	CEACAM5	carcinoembryonic antigen-related cell adhesion molecule 5	NM_004363	0.000609508	10.623
210511_s_at	INHBA	inhibin, beta A	NM_002192	0.00671421	10.1653
211959_at	IGFBP5	insulin-like growth factor binding protein 5	NM_000599	0.00238208	9.29411
204489_s_at	CD44	CD44 molecule (Indian blood group)	NM_000610 /// NM_001001389 /// NM_001001390 /// NM_001001391 /// NM_001001392	0.00315446	9.25074
202973_x_at	FAM13A	family with sequence similarity 13, member A	NM_001015045 /// NM_014883	0.00395283	9.07784
218856_at	TNFRSF21	tumor necrosis factor receptor superfamily, member 21	NM_014452	0.000390371	8.97221
201042_at	TGM2	transglutaminase 2 (C polypeptide, protein-glutamine-gamma-glutamyltransferase)	NM_004613 /// NM_198951	0.0030663	8.78222
204846_at	CP	ceruloplasmin (ferroxidase)	NM_000096	0.000395048	8.61716
214079_at	DHRS2	dehydrogenase/reductase (SDR family) member 2	NM_005794 /// NM_182908	0.00181846	8.56084
214476_at	TFF2	trefoil factor 2	NM_005423	0.00514274	8.34196
210896_s_at	ASPH	aspartate beta-hydroxylase	NM_001164750 /// NM_001164751 /// NM_001164752 /// NM_001164753 /// NM_001164754	0.00654165	8.1014
214385_s_at	MUC5AC	mucin 5AC, oligomeric mucus/gel-forming	XM_003119481	0.000288924	7.94707
219936_s_at	GPR87	G protein-coupled receptor 87	NM_023915	0.00609488	7.88497
44783_s_at	HEY1	hairy/enhancer-of-split related with YRPW motif 1	NM_001040708 /// NM_012258	0.00549423	7.52653
218723_s_at	C13orf15	chromosome 13 open reading frame 15	NM_014059	0.00306477	7.45326
203424_s_at	IGFBP5	insulin-like growth factor binding protein 5	NM_000599	0.00149028	7.45088
206463_s_at	DHRS2	dehydrogenase/reductase (SDR family) member 2	NM_005794 /// NM_182908	0.0039432	7.32042
217996_at	PHLDA1	pleckstrin homology-like domain, family A, member 1	NM_007350	0.00953611	7.27869
214303_x_at	MUC5AC	mucin 5AC, oligomeric mucus/gel-forming	XM_003119481	0.0163949	6.87628
214235_at	CYP3A5	cytochrome P450, family 3, subfamily A, polypeptide 5	NM_000777 /// NM_001190484 /// NR_033807 /// NR_033808 /// NR_033809 /// NR_0338	0.0253917	6.8588
207802_at	CRISP3	cysteine-rich secretory protein 3	NM_001190986 /// NM_006061	0.00111502	6.8212
209498_at	CEACAM1	carcinoembryonic antigen-related cell adhesion molecule 1 (biliary glycoprotein)	NM_001024912 /// NM_001184813 /// NM_001184815 /// NM_001184816 /// NM_001712	0.0408638	6.73331
204515_at	HSD3B1	hydroxy-delta-5-steroid dehydrogenase, 3 beta- and steroid delta-isomerase 1	NM_000862	0.00459458	6.7119
218692_at	SYBU	syntabulin (syntaxin-interacting)	NM_001099743 /// NM_001099744 /// NM_001099745 /// NM_001099746 /// NM_001099747	0.00130781	6.63416
217047_s_at	FAM13A	family with sequence similarity 13, member A	NM_001015045 /// NM_014883	0.00269692	6.59254
203535_at	S100A9	S100 calcium binding protein A9	NM_002965	0.00645471	6.56048
217523_at	CD44	CD44 molecule (Indian blood group)	NM_000610 /// NM_001001389 /// NM_001001390 /// NM_001001391 /// NM_001001392	0.0171581	6.33818
202972_s_at	FAM13A	family with sequence similarity 13, member A	NM_001015045 /// NM_014883	0.0223469	6.31415
210065_s_at	UPK1B	uroplakin 1B	NM_006952	0.0103677	6.11681
205542_at	STEAP1	six transmembrane epithelial antigen of the prostate 1	NM_012449	0.00364739	6.1065
214581_x_at	TNFRSF21	tumor necrosis factor receptor superfamily, member 21	NM_014452	0.0021166	6.05315
213397_x_at	RNASE4	ribonuclease, RNase A family, 4	NM_002937 /// NM_194431	0.00802296	6.00397
218839_at	HEY1	hairy/enhancer-of-split related with YRPW motif 1	NM_001040708 /// NM_012258	0.00836999	5.99336
217989_at	HSD17B11	hydroxysteroid (17-beta) dehydrogenase 11	NM_016245	0.00194406	5.97327
208510_s_at	PPARG	peroxisome proliferator-activated receptor gamma	NM_005037 /// NM_015869 /// NM_138711 /// NM_138712	0.00182568	5.75574
205141_at	ANG	angiogenin, ribonuclease, RNase A family, 5	NM_001097577 /// NM_001145	0.0021243	5.7538
203196_at	ABCC4	ATP-binding cassette, sub-family C (CFTR/MRP), member 4	NM_001105515 /// NM_005845	0.0317858	5.64748
214240_at	GAL	galanin prepropeptide	NM_015973	0.0249108	5.63502
209135_at	ASPH	aspartate beta-hydroxylase	NM_001164750 /// NM_001164751 /// NM_001164752 /// NM_001164753 /// NM_001164754	0.0251447	5.61563
209505_at	NR2F1	nuclear receptor subfamily 2, group F, member 1	NM_005654	0.0141217	5.60562
205158_at	RNASE4	ribonuclease, RNase A family, 4	NM_002937 /// NM_194431	0.00188699	5.44769
212136_at	ATP2B4	ATPase, Ca++ transporting, plasma membrane 4	NM_001001396 /// NM_001684	0.0186253	5.4212
204351_at	S100P	S100 calcium binding protein P	NM_005980	0.000676354	5.38243
204072_s_at	FRY	furry homolog (Drosophila)	NM_023037	0.011654	5.37718
205064_at	SPRR1B	small proline-rich protein 1B	NM_003125	0.0470225	5.18051
219232_s_at	EGLN3	egl nine homolog 3 (C. elegans)	NM_022073	0.00666124	5.15814
205640_at	ALDH3B1	aldehyde dehydrogenase 3 family, member B1	NM_000694 /// NM_001030010 /// NM_001161473	0.00946348	5.1359
209950_s_at	VILL	villin-like	NM_015873	0.00454427	5.12681
205319_at	PSCA	prostate stem cell antigen	NM_005672 /// NR_033343	0.00891945	5.09955
217997_at	PHLDA1	pleckstrin homology-like domain, family A, member 1	NM_007350	0.0468135	5.05412
212327_at	LIMCH1	LIM and calponin homology domains 1	NM_001112717 /// NM_001112718 /// NM_001112719 /// NM_001112720 /// NM_014988	0.00349265	5.05288
221530_s_at	BHLHE41	basic helix-loop-helix family, member e41	NM_030762	0.0202246	5.03526
218729_at	LXN	latexin	NM_020169	0.000234149	4.96213
203504_s_at	ABCA1	ATP-binding cassette, sub-family A (ABC1), member 1	NM_005502	0.00347099	4.94976
220468_at	ARL14	ADP-ribosylation factor-like 14	NM_025047	0.119768	4.88705
218960_at	TMPRSS4	transmembrane protease, serine 4	NM_001083947 /// NM_001173551 /// NM_001173552 /// NM_019894	0.0485794	4.84897
203570_at	LOXL1	lysyl oxidase-like 1	NM_005576	0.00301373	4.81506
205891_at	ADORA2B	adenosine A2b receptor	NM_000676	0.00199244	4.76594
212328_at	LIMCH1	LIM and calponin homology domains 1	NM_001112717 /// NM_001112718 /// NM_001112719 /// NM_001112720 /// NM_014988	0.0185832	4.75885
212135_s_at	ATP2B4	ATPase, Ca++ transporting, plasma membrane 4	NM_001001396 /// NM_001684	0.0148423	4.68756
219115_s_at	IL20RA	interleukin 20 receptor, alpha	NM_014432	0.0150251	4.59758
215729_s_at	VGLL1	vestigial like 1 (Drosophila)	NM_016267	0.0915665	4.59726
214234_s_at	CYP3A5	cytochrome P450, family 3, subfamily A, polypeptide 5	NM_000777 /// NM_001190484 /// NR_033807 /// NR_033808 /// NR_033809 /// NR_0338	0.0762552	4.56117
214624_at	UPK1A	uroplakin 1A	NM_007000	0.00363084	4.48376
209301_at	CA2	carbonic anhydrase II	NM_000067	0.017836	4.47538
203913_s_at	HPGD	hydroxyprostaglandin dehydrogenase 15-(NAD)	NM_000860 /// NM_001145816 /// NR_027332	0.0517082	4.45494
210233_at	IL1RAP	interleukin 1 receptor accessory protein	NM_001167928 /// NM_001167929 /// NM_001167930 /// NM_001167931 /// NM_002182 //	0.00787426	4.41946
215726_s_at	CYB5A	cytochrome b5 type A (microsomal)	NM_001190807 /// NM_001914 /// NM_148923	0.0124221	4.39019
212097_at	CAV1	caveolin 1, caveolae protein, 22kDa	NM_001172895 /// NM_001172896 /// NM_001172897 /// NM_001753	0.00190544	4.38883
203323_at	CAV2	caveolin 2	NM_001233 /// NM_198212	0.00487584	4.34886
203065_s_at	CAV1	caveolin 1, caveolae protein, 22kDa	NM_001172895 /// NM_001172896 /// NM_001172897 /// NM_001753	0.0162936	4.29352
209291_at	ID4	inhibitor of DNA binding 4, dominant negative helix-loop-helix protein	NM_001546	0.00754698	4.29237
203914_x_at	HPGD	hydroxyprostaglandin dehydrogenase 15-(NAD)	NM_000860 /// NM_001145816 /// NR_027332	0.0259772	4.24532
212942_s_at	KIAA1199	KIAA1199	NM_018689	0.03218	4.23313
202052_s_at	RAI14	retinoic acid induced 14	NM_001145520 /// NM_001145521 /// NM_001145522 /// NM_001145523 /// NM_001145525	0.0123552	4.1979
215856_at	SIGLEC15	sialic acid binding Ig-like lectin 15	NM_213602	0.0125744	4.16771
215193_x_at	HLA-DRB1 /// HLA-DRB3 /// HLA-DRB4	major histocompatibility complex, class II, DR beta 1 /// major histocompatibili	NM_002124 /// NM_021983 /// NM_022555	0.0375746	4.13329
209211_at	KLF5	Kruppel-like factor 5 (intestinal)	NM_001730	0.00428913	4.10286
210916_s_at	CD44	CD44 molecule (Indian blood group)	NM_000610 /// NM_001001389 /// NM_001001390 /// NM_001001391 /// NM_001001392	0.0405968	4.08767
206669_at	GAD1	glutamate decarboxylase 1 (brain, 67kDa)	NM_000817 /// NM_013445	0.0312654	4.01753
200965_s_at	ABLIM1	actin binding LIM protein 1	NM_001003407 /// NM_001003408 /// NM_002313 /// NM_006720	0.0106679	4.01169
203217_s_at	ST3GAL5	ST3 beta-galactoside alpha-2,3-sialyltransferase 5	NM_001042437 /// NM_003896	0.0139058	4.00283
220431_at	TMPRSS11E	transmembrane protease, serine 11E	NM_014058	0.0120429	3.99142
218963_s_at	KRT23	keratin 23 (histone deacetylase inducible)	NM_015515	0.0358046	3.97884
216942_s_at	CD58	CD58 molecule	NM_001144822 /// NM_001779 /// NR_026665	0.00508589	3.97077
209212_s_at	KLF5	Kruppel-like factor 5 (intestinal)	NM_001730	0.0182406	3.91544
204475_at	MMP1	matrix metallopeptidase 1 (interstitial collagenase)	NM_001145938 /// NM_002421	0.00340978	3.90212
201426_s_at	VIM	vimentin	NM_003380	0.245735	3.90054
202357_s_at	CFB	complement factor B	NM_001710	0.00748421	3.87074
209312_x_at	HLA-DRB1 /// HLA-DRB4 /// HLA-DRB5	major histocompatibility complex, class II, DR beta 1 /// major histocompatibili	NM_002124 /// NM_002125 /// NM_021983	0.0181864	3.86421
205528_s_at	RUNX1T1	runt-related transcription factor 1; translocated to, 1 (cyclin D-related)	NM_001198625 /// NM_001198626 /// NM_001198627 /// NM_001198628 /// NM_001198629	0.00627643	3.85555
206825_at	OXTR	oxytocin receptor	NM_000916	0.00212824	3.82967
201487_at	CTSC	cathepsin C	NM_001114173 /// NM_001814 /// NM_148170	0.0115835	3.80485
221880_s_at	FAM174B	family with sequence similarity 174, member B	NM_207446	0.0105885	3.78942
205765_at	CYP3A5	cytochrome P450, family 3, subfamily A, polypeptide 5	NM_000777 /// NM_001190484 /// NR_033807 /// NR_033808 /// NR_033809 /// NR_0338	0.067235	3.78832
204378_at	BCAS1	breast carcinoma amplified sequence 1	NM_003657	0.0105068	3.75519
205032_at	ITGA2	integrin, alpha 2 (CD49B, alpha 2 subunit of VLA-2 receptor)	NM_002203	0.00519154	3.74721
201666_at	TIMP1	TIMP metallopeptidase inhibitor 1	NM_003254	0.0176504	3.72441
202481_at	DHRS3	dehydrogenase/reductase (SDR family) member 3	NM_004753	0.0406998	3.72412
202499_s_at	SLC2A3	solute carrier family 2 (facilitated glucose transporter), member 3	NM_006931	0.0470368	3.72009
209692_at	EYA2	eyes absent homolog 2 (Drosophila)	NM_005244 /// NM_172110	0.0195457	3.70649
211458_s_at	GABARAPL1 /// GABARAPL3	GABA(A) receptor-associated protein like 1 /// GABA(A) receptors associated prot	NM_031412 /// NR_028287	0.0398215	3.70594
203706_s_at	FZD7	frizzled homolog 7 (Drosophila)	NM_003507	0.0252508	3.69153
205173_x_at	CD58	CD58 molecule	NM_001144822 /// NM_001779 /// NR_026665	0.00378146	3.68667
211161_s_at	COL3A1	collagen, type III, alpha 1	NM_000090	0.0134719	3.67327
203324_s_at	CAV2	caveolin 2	NM_001233 /// NM_198212	0.0027459	3.65287
211004_s_at	ALDH3B1	aldehyde dehydrogenase 3 family, member B1	NM_000694 /// NM_001030010 /// NM_001161473	0.0277083	3.61175
201642_at	IFNGR2	interferon gamma receptor 2 (interferon gamma transducer 1)	NM_005534	0.00208961	3.60385
203404_at	ARMCX2	armadillo repeat containing, X-linked 2	NM_014782 /// NM_177949	0.00325817	3.58734
209506_s_at	NR2F1	nuclear receptor subfamily 2, group F, member 1	NM_005654	0.0137445	3.57054
202936_s_at	SOX9	SRY (sex determining region Y)-box 9	NM_000346	0.0138651	3.56203
203453_at	SCNN1A	sodium channel, nonvoltage-gated 1 alpha	NM_001038 /// NM_001159575 /// NM_001159576	0.0117731	3.55877
212998_x_at	HLA-DQB1 /// LOC100133583	major histocompatibility complex, class II, DQ beta 1 /// HLA class II histocomp	NM_002123 /// XM_001714067 /// XM_001714074	0.0249493	3.53767
203231_s_at	ATXN1	ataxin 1	NM_000332 /// NM_001128164	0.0308483	3.53699
220751_s_at	C5orf4	chromosome 5 open reading frame 4	NM_032385	0.00282035	3.53047
206658_at	UPK3B	uroplakin 3B	NM_030570 /// NM_182684	0.00732721	3.517
200878_at	EPAS1	endothelial PAS domain protein 1	NM_001430	0.00581719	3.48546
213240_s_at	KRT4	keratin 4	NM_002272	0.00216325	3.47842
203836_s_at	MAP3K5	mitogen-activated protein kinase kinase kinase 5	NM_005923	0.0289286	3.47437
211549_s_at	HPGD	hydroxyprostaglandin dehydrogenase 15-(NAD)	NM_000860 /// NM_001145816 /// NR_027332	0.011143	3.46039
211548_s_at	HPGD	hydroxyprostaglandin dehydrogenase 15-(NAD)	NM_000860 /// NM_001145816 /// NR_027332	0.000677215	3.44181
205827_at	CCK	cholecystokinin	NM_000729 /// NM_001174138	0.0118546	3.43299
215034_s_at	TM4SF1	transmembrane 4 L six family member 1	NM_014220	2.05608e-05	3.42462
209366_x_at	CYB5A	cytochrome b5 type A (microsomal)	NM_001190807 /// NM_001914 /// NM_148923	0.000263245	3.40917
211744_s_at	CD58	CD58 molecule	NM_001144822 /// NM_001779 /// NR_026665	0.0130391	3.40736
203108_at	GPRC5A	G protein-coupled receptor, family C, group 5, member A	NM_003979	0.0152121	3.38668
202087_s_at	CTSL1	cathepsin L1	NM_001912 /// NM_145918	0.00185917	3.35746
220012_at	ERO1LB	ERO1-like beta (S. cerevisiae)	NM_019891	0.00360084	3.34346
202688_at	TNFSF10	tumor necrosis factor (ligand) superfamily, member 10	NM_001190942 /// NM_001190943 /// NM_003810 /// NR_033994	0.0287599	3.32678
208937_s_at	ID1	inhibitor of DNA binding 1, dominant negative helix-loop-helix protein	NM_002165 /// NM_181353	0.00448472	3.32272
208892_s_at	DUSP6	dual specificity phosphatase 6	NM_001946 /// NM_022652	0.0739477	3.30938
209515_s_at	RAB27A	RAB27A, member RAS oncogene family	NM_004580 /// NM_183234 /// NM_183235 /// NM_183236	0.0144138	3.30471
203924_at	GSTA1	glutathione S-transferase alpha 1	NM_145740	0.0777722	3.3019
202912_at	ADM	adrenomedullin	NM_001124	0.0302899	3.29881
201722_s_at	GALNT1	UDP-N-acetyl-alpha-D-galactosamine:polypeptide N-acetylgalactosaminyltransferase	NM_020474	0.00158995	3.28026
202949_s_at	FHL2	four and a half LIM domains 2	NM_001039492 /// NM_001450 /// NM_201555 /// NM_201557	0.0212028	3.27348
218507_at	C7orf68	chromosome 7 open reading frame 68	NM_001098786 /// NM_013332	0.000913553	3.25351
209373_at	MALL	mal, T-cell differentiation protein-like	NM_005434	0.00372437	3.24656
219888_at	SPAG4	sperm associated antigen 4	NM_003116	0.000283381	3.24049
209035_at	MDK	midkine (neurite growth-promoting factor 2)	NM_001012333 /// NM_001012334 /// NM_002391	0.056594	3.23972
205979_at	SCGB2A1	secretoglobin, family 2A, member 1	NM_002407	0.0293808	3.23824
212741_at	MAOA	monoamine oxidase A	NM_000240	0.00564841	3.22493
217853_at	TNS3	tensin 3	NM_022748	0.035251	3.22432
218273_s_at	PDP1	pyruvate dehyrogenase phosphatase catalytic subunit 1	NM_001161778 /// NM_001161779 /// NM_001161780 /// NM_001161781 /// NM_018444	0.022414	3.22054
221009_s_at	ANGPTL4	angiopoietin-like 4	NM_001039667 /// NM_139314	0.0128518	3.20592
208683_at	CAPN2	calpain 2, (m/II) large subunit	NM_001146068 /// NM_001748	0.00862539	3.19544
212325_at	LIMCH1	LIM and calponin homology domains 1	NM_001112717 /// NM_001112718 /// NM_001112719 /// NM_001112720 /// NM_014988	0.0161424	3.18726
205128_x_at	PTGS1	prostaglandin-endoperoxide synthase 1 (prostaglandin G/H synthase and cyclooxyge	NM_000962 /// NM_080591	0.00500105	3.1679
201324_at	EMP1	epithelial membrane protein 1	NM_001423	0.00186377	3.16338
212570_at	ENDOD1	endonuclease domain containing 1	NM_015036	0.0491259	3.16211
210074_at	CTSL2	cathepsin L2	NM_001333	0.00482232	3.14238
204151_x_at	AKR1C1	aldo-keto reductase family 1, member C1 (dihydrodiol dehydrogenase 1; 20-alpha (	NM_001353	0.0219549	3.13752
213187_x_at	FTL	ferritin, light polypeptide	NM_000146	0.00253705	3.12725
204670_x_at	HLA-DRB1 /// HLA-DRB4	major histocompatibility complex, class II, DR beta 1 /// major histocompatibili	NM_002124 /// NM_021983	0.0277285	3.12256
213093_at	PRKCA	protein kinase C, alpha	NM_002737	0.0831979	3.10371
219901_at	FGD6	FYVE, RhoGEF and PH domain containing 6	NM_018351	0.0108351	3.09206
203505_at	ABCA1	ATP-binding cassette, sub-family A (ABC1), member 1	NM_005502	0.00769223	3.08084
218800_at	SRD5A3	steroid 5 alpha-reductase 3	NM_024592	0.0348164	3.07905
202786_at	STK39	serine threonine kinase 39	NM_013233	0.0531076	3.07776
201723_s_at	GALNT1	UDP-N-acetyl-alpha-D-galactosamine:polypeptide N-acetylgalactosaminyltransferase	NM_020474	0.0183576	3.07498
207843_x_at	CYB5A	cytochrome b5 type A (microsomal)	NM_001190807 /// NM_001914 /// NM_148923	0.00148639	3.06746
218498_s_at	ERO1L	ERO1-like (S. cerevisiae)	NM_014584	0.0204809	3.06348
209699_x_at	AKR1C2	aldo-keto reductase family 1, member C2 (dihydrodiol dehydrogenase 2; bile acid	NM_001135241 /// NM_001354 /// NM_205845	0.00173241	3.03812
218191_s_at	LMBRD1	LMBR1 domain containing 1	NM_018368	0.00121255	3.03732
51158_at	FAM174B	family with sequence similarity 174, member B	NM_207446	0.0299254	3.03296
201983_s_at	EGFR	epidermal growth factor receptor	NM_005228 /// NM_201282 /// NM_201283 /// NM_201284	0.0246833	3.02859
205204_at	NMB	neuromedin B	NM_021077 /// NM_205858	0.00129263	3.01294
212444_at	---	---	---	0.00390198	3.00756
221765_at	UGCG	UDP-glucose ceramide glucosyltransferase	NM_003358	0.00457244	2.9952
219274_at	TSPAN12	tetraspanin 12	NM_012338	0.0181253	2.97976
212850_s_at	LRP4	low density lipoprotein receptor-related protein 4	NM_002334	0.0160403	2.97379
209193_at	PIM1	pim-1 oncogene	NM_002648	0.046392	2.96879
201724_s_at	GALNT1	UDP-N-acetyl-alpha-D-galactosamine:polypeptide N-acetylgalactosaminyltransferase	NM_020474	0.00376205	2.95706
205749_at	CYP1A1	cytochrome P450, family 1, subfamily A, polypeptide 1	NM_000499	0.0237134	2.93868
210986_s_at	TPM1	tropomyosin 1 (alpha)	NM_000366 /// NM_001018004 /// NM_001018005 /// NM_001018006 /// NM_001018007 //	0.015752	2.93846
212464_s_at	FN1	fibronectin 1	NM_002026 /// NM_054034 /// NM_212474 /// NM_212476 /// NM_212478 /// NM_212482	0.0220189	2.92743
202345_s_at	FABP5	fatty acid binding protein 5 (psoriasis-associated)	NM_001444	0.0598051	2.91767
39248_at	AQP3	aquaporin 3 (Gill blood group)	NM_004925	0.00634245	2.91112
215195_at	PRKCA	protein kinase C, alpha	NM_002737	0.0141429	2.90106
212611_at	DTX4	deltex homolog 4 (Drosophila)	NM_015177	0.0162515	2.89757
212876_at	B4GALT4	UDP-Gal:betaGlcNAc beta 1,4- galactosyltransferase, polypeptide 4	NM_003778 /// NM_212543	0.0209938	2.87327
212345_s_at	CREB3L2	cAMP responsive element binding protein 3-like 2	NM_194071	0.00244547	2.86489
211653_x_at	AKR1C2	aldo-keto reductase family 1, member C2 (dihydrodiol dehydrogenase 2; bile acid	NM_001135241 /// NM_001354 /// NM_205845	0.00979445	2.86036
214924_s_at	TRAK1	trafficking protein, kinesin binding 1	NM_001042646 /// NM_014965	0.0106028	2.85692
211942_x_at	RPL13A /// RPL13AP5 /// RPL13AP6	ribosomal protein L13a /// ribosomal protein L13a pseudogene 5 /// ribosomal pro	NM_012423 /// NR_026712 /// NR_026715	0.0189692	2.85214
216442_x_at	FN1	fibronectin 1	NM_002026 /// NM_054034 /// NM_212474 /// NM_212476 /// NM_212478 /// NM_212482	0.0305232	2.85111
207605_x_at	ZNF117	zinc finger protein 117	NM_015852	0.0604907	2.84384
211719_x_at	FN1	fibronectin 1	NM_002026 /// NM_054034 /// NM_212474 /// NM_212476 /// NM_212478 /// NM_212482	0.0144815	2.83833
212657_s_at	IL1RN	interleukin 1 receptor antagonist	NM_000577 /// NM_173841 /// NM_173842 /// NM_173843	0.018057	2.8312
63825_at	ABHD2	abhydrolase domain containing 2	NM_007011 /// NM_152924	0.00336117	2.82801
215813_s_at	PTGS1	prostaglandin-endoperoxide synthase 1 (prostaglandin G/H synthase and cyclooxyge	NM_000962 /// NM_080591	0.0698863	2.81621
204472_at	GEM	GTP binding protein overexpressed in skeletal muscle	NM_005261 /// NM_181702	0.00493948	2.80397
209479_at	CCDC28A	coiled-coil domain containing 28A	NM_015439	3.64623e-05	2.80373
202375_at	SEC24D	SEC24 family, member D (S. cerevisiae)	NM_014822	0.114309	2.79809
210951_x_at	RAB27A	RAB27A, member RAS oncogene family	NM_004580 /// NM_183234 /// NM_183235 /// NM_183236	0.00976589	2.78764
202600_s_at	NRIP1	nuclear receptor interacting protein 1	NM_003489	0.131472	2.78323
36711_at	MAFF	v-maf musculoaponeurotic fibrosarcoma oncogene homolog F (avian)	NM_001161572 /// NM_001161573 /// NM_001161574 /// NM_012323	0.00590985	2.77207
204014_at	DUSP4	dual specificity phosphatase 4	NM_001394 /// NM_057158	0.00111697	2.76101
201753_s_at	ADD3	adducin 3 (gamma)	NM_001121 /// NM_016824 /// NM_019903	0.0555261	2.75468
213245_at	ADCY1	adenylate cyclase 1 (brain)	NM_021116	0.00180154	2.75432
221556_at	CDC14B	CDC14 cell division cycle 14 homolog B (S. cerevisiae)	NM_001077181 /// NM_003671 /// NM_033331	0.0450966	2.74935
217728_at	S100A6	S100 calcium binding protein A6	NM_014624	0.0243372	2.74295
210495_x_at	FN1	fibronectin 1	NM_002026 /// NM_054034 /// NM_212474 /// NM_212476 /// NM_212478 /// NM_212482	0.0200833	2.73136
209684_at	RIN2	Ras and Rab interactor 2	NM_018993	0.00897857	2.72907
209514_s_at	RAB27A	RAB27A, member RAS oncogene family	NM_004580 /// NM_183234 /// NM_183235 /// NM_183236	0.0111244	2.72813
214453_s_at	IFI44	interferon-induced protein 44	NM_006417	0.0483851	2.71903
219377_at	FAM59A	family with sequence similarity 59, member A	NM_022751	0.0662228	2.71758
222294_s_at	RAB27A	RAB27A, member RAS oncogene family	NM_004580 /// NM_183234 /// NM_183235 /// NM_183236	0.0346155	2.7151
221815_at	ABHD2	abhydrolase domain containing 2	NM_007011 /// NM_152924	0.0241337	2.71421
201201_at	CSTB	cystatin B (stefin B)	NM_000100	0.00256063	2.70976
208425_s_at	TANC2	tetratricopeptide repeat, ankyrin repeat and coiled-coil containing 2	NM_025185	0.0851684	2.70639
202295_s_at	CTSH	cathepsin H	NM_004390	0.0158017	2.68784
200742_s_at	TPP1	tripeptidyl peptidase I	NM_000391	0.0525274	2.68242
203780_at	MPZL2	myelin protein zero-like 2	NM_005797 /// NM_144765	0.00898355	2.6822
202935_s_at	SOX9	SRY (sex determining region Y)-box 9	NM_000346	0.00947733	2.68202
219857_at	C10orf81	chromosome 10 open reading frame 81	NM_001193434 /// NM_001193435 /// NM_024889 /// NM_182601	0.00619204	2.6745
222154_s_at	SPATS2L	spermatogenesis associated, serine-rich 2-like	NM_001100422 /// NM_001100423 /// NM_001100424 /// NM_015535	0.00391373	2.67312
221042_s_at	CLMN	calmin (calponin-like, transmembrane)	NM_024734	0.0253939	2.66756
208170_s_at	TRIM31	tripartite motif-containing 31	NM_007028	0.0254373	2.66632
200701_at	NPC2	Niemann-Pick disease, type C2	NM_006432	0.0142424	2.66064
218095_s_at	TMEM165	transmembrane protein 165	NM_018475	0.00161397	2.6586
205960_at	PDK4	pyruvate dehydrogenase kinase, isozyme 4	NM_002612	0.0314518	2.65597
219806_s_at	C11orf75	chromosome 11 open reading frame 75	NM_020179	0.0153671	2.65472
203139_at	DAPK1	death-associated protein kinase 1	NM_004938	0.0375611	2.65339
206175_x_at	ZNF222	zinc finger protein 222	NM_001129996 /// NM_013360	0.0164839	2.65173
219344_at	SLC29A3	solute carrier family 29 (nucleoside transporters), member 3	NM_001174098 /// NM_018344 /// NR_033413 /// NR_033414	0.023695	2.64391
209387_s_at	TM4SF1	transmembrane 4 L six family member 1	NM_014220	0.0282751	2.63498
201701_s_at	PGRMC2	progesterone receptor membrane component 2	NM_006320	0.0731658	2.63465
202902_s_at	CTSS	cathepsin S	NM_004079	0.0762015	2.63335
204094_s_at	TSC22D2	TSC22 domain family, member 2	NM_014779	0.0175543	2.62873
202558_s_at	HSPA13	heat shock protein 70kDa family, member 13	NM_006948	0.00232352	2.62476
209890_at	TSPAN5	tetraspanin 5	NM_005723	0.132872	2.62119
205042_at	GNE	glucosamine (UDP-N-acetyl)-2-epimerase/N-acetylmannosamine kinase	NM_001128227 /// NM_001190383 /// NM_001190384 /// NM_001190388 /// NM_005476	0.0275367	2.62059
209457_at	DUSP5	dual specificity phosphatase 5	NM_004419	0.00885378	2.61838
203837_at	MAP3K5	mitogen-activated protein kinase kinase kinase 5	NM_005923	0.00174256	2.61324
39249_at	AQP3	aquaporin 3 (Gill blood group)	NM_004925	0.0353758	2.61271
203705_s_at	FZD7	frizzled homolog 7 (Drosophila)	NM_003507	0.0231964	2.60999
209990_s_at	GABBR2	gamma-aminobutyric acid (GABA) B receptor, 2	NM_005458	0.0248193	2.6093
205916_at	S100A7	S100 calcium binding protein A7	NM_002963	0.0312036	2.60496
209014_at	MAGED1	melanoma antigen family D, 1	NM_001005332 /// NM_001005333 /// NM_006986	0.00345804	2.59996
202687_s_at	TNFSF10	tumor necrosis factor (ligand) superfamily, member 10	NM_001190942 /// NM_001190943 /// NM_003810 /// NR_033994	0.0847226	2.59881
211030_s_at	SLC6A6	solute carrier family 6 (neurotransmitter transporter, taurine), member 6	NM_001134367 /// NM_001134368 /// NM_003043	0.147675	2.59798
202890_at	MAP7	microtubule-associated protein 7	NM_001198608 /// NM_001198609 /// NM_001198611 /// NM_001198614 /// NM_001198615	0.0028269	2.59633
219722_s_at	GDPD3	glycerophosphodiester phosphodiesterase domain containing 3	NM_024307	0.00732325	2.59027
215342_s_at	RABGAP1L	RAB GTPase activating protein 1-like	NM_001035230 /// NM_014857	0.0784241	2.58764
209443_at	SERPINA5	serpin peptidase inhibitor, clade A (alpha-1 antiproteinase, antitrypsin), membe	NM_000624	0.0234658	2.5793
217362_x_at	HLA-DRB6	major histocompatibility complex, class II, DR beta 6 (pseudogene)	NR_001298	0.0799439	2.57495
205680_at	MMP10	matrix metallopeptidase 10 (stromelysin 2)	NM_002425	0.118923	2.56856
213455_at	FAM114A1	family with sequence similarity 114, member A1	NM_138389 /// NR_033290	0.0181463	2.56536
206243_at	TIMP4	TIMP metallopeptidase inhibitor 4	NM_003256	0.0771653	2.56402
212573_at	ENDOD1	endonuclease domain containing 1	NM_015036	0.0360781	2.56245
220173_at	C14orf45	chromosome 14 open reading frame 45	NM_025057	0.0380712	2.56197
205872_x_at	PDE4DIP	phosphodiesterase 4D interacting protein	NM_001002810 /// NM_001002811 /// NM_001002812 /// NM_001195260 /// NM_001195261	0.00285198	2.55544
212788_x_at	FTL	ferritin, light polypeptide	NM_000146	0.00278606	2.55455
200838_at	CTSB	cathepsin B	NM_001908 /// NM_147780 /// NM_147781 /// NM_147782 /// NM_147783	0.00722728	2.55361
203747_at	AQP3	aquaporin 3 (Gill blood group)	NM_004925	0.0769483	2.55089
204446_s_at	ALOX5	arachidonate 5-lipoxygenase	NM_000698	0.072512	2.55041
211828_s_at	TNIK	TRAF2 and NCK interacting kinase	NM_001161560 /// NM_001161561 /// NM_001161562 /// NM_001161563 /// NM_001161564	0.0259639	2.54913
202080_s_at	TRAK1	trafficking protein, kinesin binding 1	NM_001042646 /// NM_014965	0.000612488	2.54609
206448_at	ZNF365	zinc finger protein 365	NM_014951 /// NM_199450 /// NM_199451 /// NM_199452	0.133343	2.54205
220147_s_at	FAM60A	family with sequence similarity 60, member A	NM_001135811 /// NM_001135812 /// NM_021238	0.00987222	2.53256
210512_s_at	VEGFA	vascular endothelial growth factor A	NM_001025366 /// NM_001025367 /// NM_001025368 /// NM_001025369 /// NM_001025370	0.000105885	2.53244
213169_at	SEMA5A	sema domain, seven thrombospondin repeats (type 1 and type 1-like), transmembran	NM_003966	0.109737	2.52875
218847_at	IGF2BP2	insulin-like growth factor 2 mRNA binding protein 2	NM_001007225 /// NM_006548	0.0628575	2.52781
200743_s_at	TPP1	tripeptidyl peptidase I	NM_000391	0.0249837	2.51718
211958_at	IGFBP5	insulin-like growth factor binding protein 5	NM_000599	0.0284581	2.51545
204179_at	MB	myoglobin	NM_005368 /// NM_203377 /// NM_203378	0.0228806	2.50169
203574_at	NFIL3	nuclear factor, interleukin 3 regulated	NM_005384	0.0128719	2.50134
201482_at	QSOX1	quiescin Q6 sulfhydryl oxidase 1	NM_001004128 /// NM_002826	0.026786	2.50129
205193_at	MAFF	v-maf musculoaponeurotic fibrosarcoma oncogene homolog F (avian)	NM_001161572 /// NM_001161573 /// NM_001161574 /// NM_012323	0.0134696	2.49908
200757_s_at	CALU	calumenin	NM_001130674 /// NM_001219	0.0331873	2.49326
205174_s_at	QPCT	glutaminyl-peptide cyclotransferase	NM_012413	0.221214	2.492
217771_at	GOLM1	golgi membrane protein 1	NM_016548 /// NM_177937	0.0045979	2.49019
204963_at	SSPN	sarcospan (Kras oncogene-associated gene)	NM_001135823 /// NM_005086	0.0651603	2.48323
211429_s_at	SERPINA1	serpin peptidase inhibitor, clade A (alpha-1 antiproteinase, antitrypsin), membe	NM_000295 /// NM_001002235 /// NM_001002236 /// NM_001127700 /// NM_001127701 //	0.0861209	2.48244
203887_s_at	THBD	thrombomodulin	NM_000361	0.0333244	2.47147
208894_at	HLA-DRA	major histocompatibility complex, class II, DR alpha	NM_019111	0.0209965	2.46679
212298_at	NRP1	neuropilin 1	NM_001024628 /// NM_001024629 /// NM_003873	0.034581	2.46294
218109_s_at	MFSD1	major facilitator superfamily domain containing 1	NM_001167903 /// NM_022736	0.00349429	2.45344
202267_at	LAMC2	laminin, gamma 2	NM_005562 /// NM_018891	0.0124487	2.45048
205792_at	WISP2	WNT1 inducible signaling pathway protein 2	NM_003881	0.0201939	2.44945
200839_s_at	CTSB	cathepsin B	NM_001908 /// NM_147780 /// NM_147781 /// NM_147782 /// NM_147783	0.00482958	2.44526
206683_at	ZNF165	zinc finger protein 165	NM_003447	0.0402124	2.44353
202599_s_at	NRIP1	nuclear receptor interacting protein 1	NM_003489	0.024145	2.4426
205413_at	MPPED2	metallophosphoesterase domain containing 2	NM_001145399 /// NM_001584	0.2966	2.4394
221121_at	CXorf48	chromosome X open reading frame 48	NM_001031705 /// NM_017863	0.0923775	2.43768
201012_at	ANXA1	annexin A1	NM_000700	0.0185366	2.43757
211573_x_at	TGM2	transglutaminase 2 (C polypeptide, protein-glutamine-gamma-glutamyltransferase)	NM_004613 /// NM_198951	0.00736709	2.43269
212558_at	SPRY1	sprouty homolog 1, antagonist of FGF signaling (Drosophila)	NM_005841 /// NM_199327	0.0456101	2.43053
211003_x_at	TGM2	transglutaminase 2 (C polypeptide, protein-glutamine-gamma-glutamyltransferase)	NM_004613 /// NM_198951	0.00230313	2.429
208306_x_at	HLA-DRB1	Major histocompatibility complex, class II, DR beta 1	NM_002124	0.012032	2.42644
208869_s_at	GABARAPL1	GABA(A) receptor-associated protein like 1	NM_031412	0.0374799	2.42626
213275_x_at	CTSB	cathepsin B	NM_001908 /// NM_147780 /// NM_147781 /// NM_147782 /// NM_147783	0.0382804	2.42546
213664_at	SLC1A1	solute carrier family 1 (neuronal/epithelial high affinity glutamate transporter	NM_004170	0.0982691	2.42099
205882_x_at	ADD3	adducin 3 (gamma)	NM_001121 /// NM_016824 /// NM_019903	0.0151237	2.4209
208161_s_at	ABCC3	ATP-binding cassette, sub-family C (CFTR/MRP), member 3	NM_001144070 /// NM_003786	0.00333683	2.41014
202962_at	KIF13B	kinesin family member 13B	NM_015254	0.035747	2.4064
213925_at	C1orf95	chromosome 1 open reading frame 95	NM_001003665	0.0110448	2.40191
222085_at	FAM174B	Family with sequence similarity 174, member B	NM_207446	0.0311308	2.39707
203680_at	PRKAR2B	protein kinase, cAMP-dependent, regulatory, type II, beta	NM_002736	0.107946	2.39629
214321_at	NOV	nephroblastoma overexpressed gene	NM_002514	0.10779	2.38989
214265_at	ITGA8	integrin, alpha 8	NM_003638	0.0353687	2.3895
211967_at	TMEM123	transmembrane protein 123	NM_052932	0.00177707	2.38839
203232_s_at	ATXN1	ataxin 1	NM_000332 /// NM_001128164	0.006565	2.38646
204439_at	IFI44L	interferon-induced protein 44-like	NM_006820	0.0237619	2.3826
217730_at	TMBIM1	transmembrane BAX inhibitor motif containing 1	NM_022152	0.146544	2.37947
205399_at	DCLK1	doublecortin-like kinase 1	NM_001195415 /// NM_001195416 /// NM_001195430 /// NM_004734	0.0283734	2.37531
214866_at	PLAUR	plasminogen activator, urokinase receptor	NM_001005376 /// NM_001005377 /// NM_002659	0.0890756	2.37128
219010_at	C1orf106	chromosome 1 open reading frame 106	NM_001142569 /// NM_018265	0.0217193	2.37094
221036_s_at	APH1B	anterior pharynx defective 1 homolog B (C. elegans)	NM_001145646 /// NM_031301	0.0115248	2.3672
205776_at	FMO5	flavin containing monooxygenase 5	NM_001144829 /// NM_001144830 /// NM_001461	0.00851815	2.36436
206670_s_at	GAD1	glutamate decarboxylase 1 (brain, 67kDa)	NM_000817 /// NM_013445	0.00781147	2.35511
219681_s_at	RAB11FIP1	RAB11 family interacting protein 1 (class I)	NM_001002814 /// NM_025151	0.0212183	2.35369
201926_s_at	CD55	CD55 molecule, decay accelerating factor for complement (Cromer blood group)	NM_000574 /// NM_001114752	0.00307668	2.34994
218736_s_at	PALMD	palmdelphin	NM_017734	0.0211166	2.34947
216594_x_at	AKR1C1	aldo-keto reductase family 1, member C1 (dihydrodiol dehydrogenase 1; 20-alpha (	NM_001353	0.00233226	2.34894
212154_at	SDC2	syndecan 2	NM_002998	0.00370613	2.3488
202720_at	TES	testis derived transcript (3 LIM domains)	NM_015641 /// NM_152829	0.0216591	2.34834
217762_s_at	RAB31	RAB31, member RAS oncogene family	NM_006868	0.00448698	2.3459
201889_at	FAM3C	family with sequence similarity 3, member C	NM_001040020 /// NM_014888	0.0107825	2.34585
204388_s_at	MAOA	monoamine oxidase A	NM_000240	0.03249	2.34189
204881_s_at	UGCG	UDP-glucose ceramide glucosyltransferase	NM_003358	0.0100867	2.34058
206457_s_at	DIO1	deiodinase, iodothyronine, type I	NM_000792 /// NM_001039715 /// NM_001039716 /// NM_213593	0.115569	2.33792
205529_s_at	RUNX1T1	runt-related transcription factor 1; translocated to, 1 (cyclin D-related)	NM_001198625 /// NM_001198626 /// NM_001198627 /// NM_001198628 /// NM_001198629	0.0627505	2.33463
217676_at	---	---	---	0.0798624	2.33383
205249_at	EGR2	early growth response 2	NM_000399 /// NM_001136177 /// NM_001136178 /// NM_001136179	0.0336595	2.33324
203285_s_at	HS2ST1	heparan sulfate 2-O-sulfotransferase 1	NM_001134492 /// NM_012262	0.172757	2.32972
215303_at	DCLK1	doublecortin-like kinase 1	NM_001195415 /// NM_001195416 /// NM_001195430 /// NM_004734	0.0774766	2.32962
202917_s_at	S100A8	S100 calcium binding protein A8	NM_002964	0.0230807	2.3283
207526_s_at	IL1RL1	interleukin 1 receptor-like 1	NM_003856 /// NM_016232	0.102958	2.32389
214845_s_at	CALU	calumenin	NM_001130674 /// NM_001219	0.0270928	2.31772
203710_at	ITPR1	inositol 1,4,5-triphosphate receptor, type 1	NM_001099952 /// NM_001168272 /// NM_002222	0.204789	2.31358
202341_s_at	TRIM2	tripartite motif-containing 2	NM_001130067 /// NM_015271	0.0318366	2.31141
201984_s_at	EGFR	epidermal growth factor receptor	NM_005228 /// NM_201282 /// NM_201283 /// NM_201284	0.00432758	2.3079
202194_at	TMED5	transmembrane emp24 protein transport domain containing 5	NM_001167830 /// NM_016040 /// NR_030761	0.00320059	2.30779
204083_s_at	TPM2	tropomyosin 2 (beta)	NM_003289 /// NM_213674	0.0797734	2.3019
201034_at	ADD3	adducin 3 (gamma)	NM_001121 /// NM_016824 /// NM_019903	0.0254032	2.30084
205278_at	GAD1	glutamate decarboxylase 1 (brain, 67kDa)	NM_000817 /// NM_013445	0.232687	2.29767
210987_x_at	TPM1	tropomyosin 1 (alpha)	NM_000366 /// NM_001018004 /// NM_001018005 /// NM_001018006 /// NM_001018007 //	0.0212725	2.28816
202770_s_at	CCNG2	cyclin G2	NM_004354	0.00879473	2.28527
217744_s_at	PERP	PERP, TP53 apoptosis effector	NM_022121	0.00821074	2.28425
202291_s_at	MGP	matrix Gla protein	NM_000900 /// NM_001190839	0.0216192	2.28199
221253_s_at	MUTED /// TXNDC5	muted homolog (mouse) /// thioredoxin domain containing 5 (endoplasmic reticulum	NM_001145549 /// NM_030810 /// NM_201280	0.00205763	2.28159
221523_s_at	RRAGD	Ras-related GTP binding D	NM_021244	0.029839	2.27474
211654_x_at	HLA-DQB1	major histocompatibility complex, class II, DQ beta 1	NM_002123	0.0643271	2.27269
204794_at	DUSP2	dual specificity phosphatase 2	NM_004418	0.0454075	2.27037
211686_s_at	MAK16	MAK16 homolog (S. cerevisiae)	NM_032509	0.0212513	2.26993
208891_at	DUSP6	dual specificity phosphatase 6	NM_001946 /// NM_022652	0.0241397	2.26905
201325_s_at	EMP1	epithelial membrane protein 1	NM_001423	0.0244512	2.26753
203779_s_at	MPZL2	myelin protein zero-like 2	NM_005797 /// NM_144765	0.0868945	2.26515
206115_at	EGR3	early growth response 3	NM_004430	0.0548601	2.26307
208893_s_at	DUSP6	dual specificity phosphatase 6	NM_001946 /// NM_022652	0.0227634	2.26012
218853_s_at	MOSPD1	motile sperm domain containing 1	NM_019556	0.0949039	2.25812
208921_s_at	SRI	sorcin	NM_003130 /// NM_198901	0.00117736	2.25688
202536_at	CHMP2B	chromatin modifying protein 2B	NM_014043	0.00709943	2.25589
48031_r_at	C5orf4	chromosome 5 open reading frame 4	NM_032385	0.0374361	2.25009
204284_at	PPP1R3C	protein phosphatase 1, regulatory (inhibitor) subunit 3C	NM_005398	0.0177391	2.24791
211889_x_at	CEACAM1	carcinoembryonic antigen-related cell adhesion molecule 1 (biliary glycoprotein)	NM_001024912 /// NM_001184813 /// NM_001184815 /// NM_001184816 /// NM_001712	0.23327	2.2455
218831_s_at	FCGRT	Fc fragment of IgG, receptor, transporter, alpha	NM_001136019 /// NM_004107	0.00168523	2.24487
205259_at	NR3C2	nuclear receptor subfamily 3, group C, member 2	NM_000901 /// NM_001166104	0.0228973	2.24263
204015_s_at	DUSP4	dual specificity phosphatase 4	NM_001394 /// NM_057158	0.0387536	2.23998
205630_at	CRH	corticotropin releasing hormone	NM_000756	0.0989918	2.23704
212761_at	TCF7L2	transcription factor 7-like 2 (T-cell specific, HMG-box)	NM_001146274 /// NM_001146283 /// NM_001146284 /// NM_001146285 /// NM_001146286	0.0372559	2.23536
218330_s_at	NAV2	neuron navigator 2	NM_001111018 /// NM_001111019 /// NM_145117 /// NM_182964	0.047703	2.23381
202458_at	PRSS23	protease, serine, 23	NM_007173	0.01065	2.23373
205830_at	CLGN	calmegin	NM_001130675 /// NM_004362	0.0582087	2.2295
202336_s_at	PAM	peptidylglycine alpha-amidating monooxygenase	NM_000919 /// NM_001177306 /// NM_138766 /// NM_138821 /// NM_138822 /// NR_0334	0.0175799	2.22754
217999_s_at	PHLDA1	pleckstrin homology-like domain, family A, member 1	NM_007350	0.00751729	2.22587
218245_at	TSKU	tsukushi small leucine rich proteoglycan homolog (Xenopus laevis)	NM_015516	0.0147372	2.2187
202820_at	AHR	aryl hydrocarbon receptor	NM_001621	0.0747975	2.21646
209292_at	ID4	Inhibitor of DNA binding 4, dominant negative helix-loop-helix protein	NM_001546	0.1634	2.21284
212339_at	EPB41L1	erythrocyte membrane protein band 4.1-like 1	NM_012156 /// NM_177996	0.0783652	2.20933
213350_at	RPS11	Ribosomal protein S11	NM_001015	0.0467824	2.20899
213832_at	KCND3	potassium voltage-gated channel, Shal-related subfamily, member 3	NM_004980 /// NM_172198	0.202642	2.20864
213792_s_at	INSR	insulin receptor	NM_000208 /// NM_001079817	0.0205221	2.19572
200632_s_at	NDRG1	N-myc downstream regulated 1	NM_001135242 /// NM_006096	0.000545717	2.18898
215189_at	KRT86 /// LOC100509764	keratin 86 /// hypothetical LOC100509764	NM_002284 /// XR_111293	0.000480811	2.18611
213060_s_at	CHI3L2	chitinase 3-like 2	NM_001025197 /// NM_001025199 /// NM_004000	0.00854116	2.18607
205809_s_at	WASL	Wiskott-Aldrich syndrome-like	NM_003941	0.0827586	2.17977
202219_at	SLC6A8	solute carrier family 6 (neurotransmitter transporter, creatine), member 8	NM_001142805 /// NM_001142806 /// NM_005629	0.0375877	2.17701
212841_s_at	PPFIBP2	PTPRF interacting protein, binding protein 2 (liprin beta 2)	NM_003621	0.0108768	2.172
212636_at	QKI	quaking homolog, KH domain RNA binding (mouse)	NM_006775 /// NM_206853 /// NM_206854 /// NM_206855	0.104778	2.17158
202934_at	HK2	hexokinase 2	NM_000189	0.014632	2.16773
214319_at	FRY	furry homolog (Drosophila)	NM_023037	0.155351	2.16645
218795_at	ACP6	acid phosphatase 6, lysophosphatidic	NM_016361	0.00763651	2.16316
201506_at	TGFBI	transforming growth factor, beta-induced, 68kDa	NM_000358	0.0637649	2.16234
204416_x_at	APOC1	apolipoprotein C-I	NM_001645	0.122822	2.16129
213813_x_at	---	---	---	0.328101	2.16039
204437_s_at	FOLR1	folate receptor 1 (adult)	NM_000802 /// NM_016724 /// NM_016725 /// NM_016729	0.19112	2.15903
202149_at	NEDD9	neural precursor cell expressed, developmentally down-regulated 9	NM_001142393 /// NM_006403 /// NM_182966	0.00687432	2.15472
204326_x_at	MT1X	metallothionein 1X	NM_005952	0.00901363	2.15232
210827_s_at	ELF3	E74-like factor 3 (ets domain transcription factor, epithelial-specific )	NM_001114309 /// NM_004433	0.0167364	2.15142
208499_s_at	DNAJC3	DnaJ (Hsp40) homolog, subfamily C, member 3	NM_006260	0.0777582	2.1474
209487_at	RBPMS	RNA binding protein with multiple splicing	NM_001008710 /// NM_001008711 /// NM_001008712 /// NM_006867	0.00141339	2.14364
221458_at	HTR1F	5-hydroxytryptamine (serotonin) receptor 1F	NM_000866	0.0179284	2.14155
202364_at	MXI1	MAX interactor 1	NM_001008541 /// NM_005962 /// NM_130439	0.0112345	2.13976
200969_at	SERP1	stress-associated endoplasmic reticulum protein 1	NM_014445	0.020844	2.13594
201656_at	ITGA6	integrin, alpha 6	NM_000210 /// NM_001079818	0.00562861	2.13542
203845_at	KAT2B	K(lysine) acetyltransferase 2B	NM_003884	0.019088	2.13331
217852_s_at	ARL8B	ADP-ribosylation factor-like 8B	NM_018184	0.0125081	2.12628
214639_s_at	HOXA1	homeobox A1	NM_005522 /// NM_153620	0.00261059	2.12465
217950_at	NOSIP	nitric oxide synthase interacting protein	NM_015953	0.0252732	2.12285
205597_at	SLC44A4	solute carrier family 44, member 4	NM_001178044 /// NM_001178045 /// NM_025257	0.08397	2.12257
208581_x_at	MT1X	metallothionein 1X	NM_005952	0.00290441	2.12149
202537_s_at	CHMP2B	chromatin modifying protein 2B	NM_014043	0.028638	2.12096
212158_at	SDC2	syndecan 2	NM_002998	0.0244682	2.11867
201008_s_at	TXNIP	thioredoxin interacting protein	NM_006472	0.00955295	2.11503
203974_at	HDHD1	haloacid dehalogenase-like hydrolase domain containing 1	NM_001135565 /// NM_001178135 /// NM_001178136 /// NM_012080	0.0162374	2.11497
201250_s_at	SLC2A1	solute carrier family 2 (facilitated glucose transporter), member 1	NM_006516	0.045211	2.11241
220388_at	FER1L4	fer-1-like 4 (C. elegans) pseudogene	NR_024377	0.113034	2.10769
210845_s_at	PLAUR	plasminogen activator, urokinase receptor	NM_001005376 /// NM_001005377 /// NM_002659	0.0321374	2.10279
203343_at	UGDH	UDP-glucose 6-dehydrogenase	NM_001184700 /// NM_001184701 /// NM_003359	0.00140649	2.10119
216348_at	RPS17	ribosomal protein S17	NM_001021	0.0513563	2.09778
218284_at	SMAD3	SMAD family member 3	NM_001145102 /// NM_001145103 /// NM_001145104 /// NM_005902	0.00675614	2.0977
205405_at	SEMA5A	sema domain, seven thrombospondin repeats (type 1 and type 1-like), transmembran	NM_003966	0.027904	2.09692
213107_at	TNIK	TRAF2 and NCK interacting kinase	NM_001161560 /// NM_001161561 /// NM_001161562 /// NM_001161563 /// NM_001161564	0.0329946	2.09656
205376_at	INPP4B	inositol polyphosphate-4-phosphatase, type II, 105kDa	NM_001101669 /// NM_003866	0.013163	2.0955
213109_at	TNIK	TRAF2 and NCK interacting kinase	NM_001161560 /// NM_001161561 /// NM_001161562 /// NM_001161563 /// NM_001161564	0.0760972	2.09482
209310_s_at	CASP4	caspase 4, apoptosis-related cysteine peptidase	NM_001225 /// NM_033306	0.0592578	2.0945
200022_at	RPL18	ribosomal protein L18	NM_000979	0.00258096	2.09429
212848_s_at	C9orf3	chromosome 9 open reading frame 3	NM_001193329 /// NM_001193330 /// NM_001193331 /// NM_032823	0.0568636	2.08861
AFFX-BioB-3_at	---	---	---	0.0485576	2.08731
214211_at	FTH1	ferritin, heavy polypeptide 1	NM_002032	0.00224643	2.0862
205190_at	PLS1	plastin 1	NM_001145319 /// NM_001172312 /// NM_002670	0.0174963	2.08357
213844_at	HOXA5	homeobox A5	NM_019102	0.0304049	2.07818
218872_at	TESC	tescalcin	NM_001168325 /// NM_017899 /// NR_031766	0.00560627	2.07775
209140_x_at	HLA-B	major histocompatibility complex, class I, B	NM_005514	0.00974188	2.07753
201010_s_at	TXNIP	thioredoxin interacting protein	NM_006472	0.0111131	2.07405
205016_at	TGFA	transforming growth factor, alpha	NM_001099691 /// NM_003236	0.078011	2.0734
205239_at	AREG	amphiregulin	NM_001657	0.0543416	2.06996
217529_at	ORAI2	ORAI calcium release-activated calcium modulator 2	NM_001126340 /// NM_032831	0.0156308	2.06431
214257_s_at	SEC22B	SEC22 vesicle trafficking protein homolog B (S. cerevisiae) (gene/pseudogene)	NM_004892	0.00266553	2.06201
211597_s_at	HOPX	HOP homeobox	NM_001145459 /// NM_001145460 /// NM_032495 /// NM_139211 /// NM_139212	0.00862116	2.06027
209278_s_at	TFPI2	tissue factor pathway inhibitor 2	NM_006528	0.0323005	2.06016
AFFX-r2-Ec-bioB-3_at	---	---	---	0.0571914	2.05902
206044_s_at	BRAF	v-raf murine sarcoma viral oncogene homolog B1	NM_004333	0.132814	2.05839
205549_at	PCP4	Purkinje cell protein 4	NM_006198	0.00429414	2.05754
216035_x_at	TCF7L2	transcription factor 7-like 2 (T-cell specific, HMG-box)	NM_001146274 /// NM_001146283 /// NM_001146284 /// NM_001146285 /// NM_001146286	0.0344863	2.05519
201341_at	ENC1	ectodermal-neural cortex 1 (with BTB-like domain)	NM_003633	0.102283	2.05394
202710_at	BET1	blocked early in transport 1 homolog (S. cerevisiae)	NM_005868	0.0505445	2.0525
201009_s_at	TXNIP	thioredoxin interacting protein	NM_006472	0.0143883	2.05242
AFFX-r2-Ec-bioC-3_at	---	---	---	0.0376979	2.05185
205768_s_at	SLC27A2	solute carrier family 27 (fatty acid transporter), member 2	NM_001159629 /// NM_003645	0.0293213	2.05146
202510_s_at	TNFAIP2	tumor necrosis factor, alpha-induced protein 2	NM_006291	0.0231684	2.04493
205214_at	STK17B	serine/threonine kinase 17b	NM_004226	0.30822	2.04406
202079_s_at	TRAK1	trafficking protein, kinesin binding 1	NM_001042646 /// NM_014965	0.0150541	2.04005
212845_at	SAMD4A	sterile alpha motif domain containing 4A	NM_001161576 /// NM_001161577 /// NM_015589	0.0893527	2.03978
208022_s_at	CDC14B	CDC14 cell division cycle 14 homolog B (S. cerevisiae)	NM_001077181 /// NM_003671 /// NM_033331	0.0111175	2.03736
217757_at	A2M	alpha-2-macroglobulin	NM_000014	0.123778	2.03668
210641_at	CAPN9	calpain 9	NM_006615 /// NM_016452	0.0273368	2.03511
209641_s_at	ABCC3	ATP-binding cassette, sub-family C (CFTR/MRP), member 3	NM_001144070 /// NM_003786	0.0103928	2.03217
200962_at	RPL31	ribosomal protein L31	NM_000993 /// NM_001098577 /// NM_001099693	0.048539	2.0321
212279_at	TMEM97	transmembrane protein 97	NM_014573	0.0458928	2.03199
216526_x_at	HLA-C	major histocompatibility complex, class I, C	NM_002117 /// XM_003119244 /// XM_003119245 /// XM_003119246 /// XM_003119247 //	0.0783241	2.03115
222347_at	LOC644450	hypothetical LOC644450	XM_927590	0.0642046	2.0308
219118_at	FKBP11	FK506 binding protein 11, 19 kDa	NM_001143781 /// NM_001143782 /// NM_016594	0.0809916	2.02986
210954_s_at	TSC22D2	TSC22 domain family, member 2	NM_014779	0.0185453	2.0298
202821_s_at	LPP	LIM domain containing preferred translocation partner in lipoma	NM_001167671 /// NM_001167672 /// NM_005578	0.0871376	2.02756
AFFX-BioB-M_at	---	---	---	0.0535942	2.02697
219995_s_at	ZNF750	zinc finger protein 750	NM_024702	0.041854	2.02635
220319_s_at	MYLIP	myosin regulatory light chain interacting protein	NM_013262	8.03236e-05	2.02625
200777_s_at	BZW1	basic leucine zipper and W2 domains 1	NM_014670	0.0179767	2.026
206417_at	CNGA1	cyclic nucleotide gated channel alpha 1	NM_000087 /// NM_001142564	0.14916	2.0255
205590_at	RASGRP1	RAS guanyl releasing protein 1 (calcium and DAG-regulated)	NM_001128602 /// NM_005739	0.000216108	2.02473
201243_s_at	ATP1B1	ATPase, Na+/K+ transporting, beta 1 polypeptide	NM_001677	0.00263842	2.02438
AFFX-r2-Ec-bioB-5_at	---	---	---	0.0369036	2.02296
204181_s_at	ZBTB43	zinc finger and BTB domain containing 43	NM_001135776 /// NM_014007	0.110777	2.02295
205110_s_at	FGF13	fibroblast growth factor 13	NM_001139498 /// NM_001139500 /// NM_001139501 /// NM_001139502 /// NM_004114 //	0.0206236	2.02276
222245_s_at	FER1L4	fer-1-like 4 (C. elegans) pseudogene	NR_024377	0.0143129	2.02275
212838_at	DNMBP	dynamin binding protein	NM_015221	0.0825047	2.0192
217971_at	MAPKSP1	MAPK scaffold protein 1	NM_021970 /// NR_024170	0.0679963	2.0156
206506_s_at	SUPT3H	suppressor of Ty 3 homolog (S. cerevisiae)	NM_003599 /// NM_181356	0.0253648	2.01356
221543_s_at	ERLIN2	ER lipid raft associated 2	NM_001003790 /// NM_001003791 /// NM_007175	0.00883288	2.01343
204984_at	GPC4	glypican 4	NM_001448	0.0095907	2.0126
202342_s_at	TRIM2	tripartite motif-containing 2	NM_001130067 /// NM_015271	0.0466062	2.01186
201925_s_at	CD55	CD55 molecule, decay accelerating factor for complement (Cromer blood group)	NM_000574 /// NM_001114752	0.0269041	2.01144
208920_at	SRI	sorcin	NM_003130 /// NM_198901	0.109051	2.00769
214620_x_at	PAM	peptidylglycine alpha-amidating monooxygenase	NM_000919 /// NM_001177306 /// NM_138766 /// NM_138821 /// NM_138822 /// NR_0334	0.00190612	2.00656
211725_s_at	BID	BH3 interacting domain death agonist	NM_001196 /// NM_197966 /// NM_197967	0.0259133	2.00578
208615_s_at	PTP4A2	protein tyrosine phosphatase type IVA, member 2	NM_001195100 /// NM_001195101 /// NM_080391	0.0276895	2.00289
209839_at	DNM3	dynamin 3	NM_001136127 /// NM_015569	0.167722	2.00163
218502_s_at	TRPS1	trichorhinophalangeal syndrome I	NM_014112	0.0512374	-2.00303
AFFX-HUMISGF3A/M97935_MA_at	STAT1	signal transducer and activator of transcription 1, 91kDa	NM_007315 /// NM_139266	0.00419531	-2.0042
212186_at	ACACA	acetyl-CoA carboxylase alpha	NM_198834 /// NM_198836 /// NM_198837 /// NM_198838 /// NM_198839	0.0248768	-2.00556
218726_at	HJURP	Holliday junction recognition protein	NM_018410	0.0284204	-2.00576
202053_s_at	ALDH3A2	aldehyde dehydrogenase 3 family, member A2	NM_000382 /// NM_001031806	0.119263	-2.00579
217894_at	KCTD3	potassium channel tetramerisation domain containing 3	NM_016121	0.0773036	-2.00991
204004_at	PAWR	PRKC, apoptosis, WT1, regulator	NM_002583	0.044356	-2.01064
202779_s_at	UBE2S	ubiquitin-conjugating enzyme E2S	NM_014501	0.000173578	-2.01064
212300_at	TXLNA	taxilin alpha	NM_175852	0.126872	-2.01087
205811_at	POLG2	polymerase (DNA directed), gamma 2, accessory subunit	NM_007215	0.247253	-2.01319
209349_at	RAD50	RAD50 homolog (S. cerevisiae)	NM_005732	0.175713	-2.0135
213716_s_at	SECTM1	secreted and transmembrane 1	NM_003004	0.118273	-2.01563
205871_at	PLGLA /// PLGLB1 /// PLGLB2	plasminogen-like A /// plasminogen-like B1 /// plasminogen-like B2	NM_001032392 /// NM_002665 /// NR_003506	0.0539235	-2.01631
220044_x_at	LUC7L3	LUC7-like 3 (S. cerevisiae)	NM_006107 /// NM_016424	0.0242426	-2.01696
214657_s_at	NEAT1	nuclear paraspeckle assembly transcript 1 (non-protein coding)	NR_028272	0.143537	-2.01998
209891_at	SPC25	SPC25, NDC80 kinetochore complex component, homolog (S. cerevisiae)	NM_020675	0.137421	-2.01999
218156_s_at	TSR1	TSR1, 20S rRNA accumulation, homolog (S. cerevisiae)	NM_018128	0.150907	-2.02259
207746_at	POLQ	polymerase (DNA directed), theta	NM_199420	0.0720214	-2.02288
201560_at	CLIC4	chloride intracellular channel 4	NM_013943	0.0150928	-2.02307
202715_at	CAD	carbamoyl-phosphate synthetase 2, aspartate transcarbamylase, and dihydroorotase	NM_004341	0.0288985	-2.02423
205240_at	GPSM2	G-protein signaling modulator 2	NM_013296	0.0321503	-2.0253
213745_at	ATRNL1	attractin-like 1	NM_207303	0.0423472	-2.0264
209657_s_at	HSF2	heat shock transcription factor 2	NM_001135564 /// NM_004506	0.156987	-2.02713
202976_s_at	RHOBTB3	Rho-related BTB domain containing 3	NM_014899	0.00264335	-2.02995
205300_s_at	SNRNP35	small nuclear ribonucleoprotein 35kDa (U11/U12)	NM_022717 /// NM_180699	0.10452	-2.03069
210543_s_at	PRKDC	protein kinase, DNA-activated, catalytic polypeptide	NM_001081640 /// NM_006904	0.213807	-2.03084
212992_at	AHNAK2	AHNAK nucleoprotein 2	NM_138420	0.0242792	-2.03168
214850_at	LOC100170939	glucuronidase, beta pseudogene	NR_024054	0.0690322	-2.03174
201842_s_at	EFEMP1	EGF-containing fibulin-like extracellular matrix protein 1	NM_001039348 /// NM_001039349 /// NM_004105	0.00432004	-2.03236
209426_s_at	AMACR /// C1QTNF3	alpha-methylacyl-CoA racemase /// C1q and tumor necrosis factor related protein	NM_001167595 /// NM_001167596 /// NM_001167597 /// NM_001167598 /// NM_014324 //	0.112955	-2.03343
205286_at	TFAP2C	transcription factor AP-2 gamma (activating enhancer binding protein 2 gamma)	NM_003222	0.0164004	-2.03359
205909_at	POLE2	polymerase (DNA directed), epsilon 2 (p59 subunit)	NM_001197330 /// NM_001197331 /// NM_002692	0.0850983	-2.03393
207124_s_at	GNB5	guanine nucleotide binding protein (G protein), beta 5	NM_006578 /// NM_016194	0.119215	-2.03507
202388_at	RGS2	regulator of G-protein signaling 2, 24kDa	NM_002923	0.0188267	-2.03575
208875_s_at	PAK2	p21 protein (Cdc42/Rac)-activated kinase 2	NM_002577	0.0984164	-2.0368
204916_at	RAMP1	receptor (G protein-coupled) activity modifying protein 1	NM_005855	0.0379418	-2.03784
203113_s_at	EEF1D	eukaryotic translation elongation factor 1 delta (guanine nucleotide exchange pr	NM_001130053 /// NM_001130055 /// NM_001130056 /// NM_001130057 /// NM_001195203	0.00448151	-2.03902
216568_x_at	---	---	---	0.0230983	-2.04286
218908_at	ASPSCR1	alveolar soft part sarcoma chromosome region, candidate 1	NM_024083	0.0818584	-2.0444
202580_x_at	FOXM1	forkhead box M1	NM_021953 /// NM_202002 /// NM_202003	0.301059	-2.04537
204026_s_at	ZWINT	ZW10 interactor	NM_001005413 /// NM_007057 /// NM_032997	0.0047129	-2.04648
208433_s_at	LRP8	low density lipoprotein receptor-related protein 8, apolipoprotein e receptor	NM_001018054 /// NM_004631 /// NM_017522 /// NM_033300	0.105081	-2.04883
205483_s_at	ISG15	ISG15 ubiquitin-like modifier	NM_005101	0.0031458	-2.04899
210290_at	ZNF174	zinc finger protein 174	NM_001032292 /// NM_003450	0.146717	-2.04946
218428_s_at	REV1	REV1 homolog (S. cerevisiae)	NM_001037872 /// NM_016316	0.0185486	-2.0498
209520_s_at	NCBP1	nuclear cap binding protein subunit 1, 80kDa	NM_002486	0.22156	-2.05025
202338_at	TK1	thymidine kinase 1, soluble	NM_003258	0.027125	-2.05069
206364_at	KIF14	kinesin family member 14	NM_014875	0.11482	-2.05173
211580_s_at	PIK3R3	phosphoinositide-3-kinase, regulatory subunit 3 (gamma)	NM_001114172 /// NM_003629	0.150662	-2.05296
209464_at	AURKB	aurora kinase B	NM_004217	0.0261764	-2.05667
209497_s_at	RBM4B	RNA binding motif protein 4B	NM_031492	0.0471798	-2.05721
202531_at	IRF1	interferon regulatory factor 1	NM_002198	0.0205407	-2.05851
205474_at	CRLF3	cytokine receptor-like factor 3	NM_015986	0.0524396	-2.05896
210701_at	CFDP1	craniofacial development protein 1	NM_006324	0.196301	-2.0598
215363_x_at	FOLH1	folate hydrolase (prostate-specific membrane antigen) 1	NM_001014986 /// NM_001193471 /// NM_001193472 /// NM_001193473 /// NM_004476	0.00363316	-2.06002
212877_at	KLC1	kinesin light chain 1	NM_001130107 /// NM_005552 /// NM_182923	0.016107	-2.06166
208867_s_at	CSNK1A1	casein kinase 1, alpha 1	NM_001025105 /// NM_001892	0.0262945	-2.06361
218797_s_at	SIRT7	sirtuin 7	NM_016538	0.00732424	-2.06533
209980_s_at	SHMT1	serine hydroxymethyltransferase 1 (soluble)	NM_004169 /// NM_148918	0.0511198	-2.06559
208753_s_at	NAP1L1	nucleosome assembly protein 1-like 1	NM_004537 /// NM_139207	0.033546	-2.06708
217028_at	CXCR4	chemokine (C-X-C motif) receptor 4	NM_001008540 /// NM_003467	0.0303642	-2.06766
204087_s_at	SLC5A6	solute carrier family 5 (sodium-dependent vitamin transporter), member 6	NM_021095 /// NR_028323	0.0482353	-2.06816
218355_at	KIF4A	kinesin family member 4A	NM_012310	0.0324543	-2.06895
217683_at	HBE1	Hemoglobin, epsilon 1	NM_005330	0.0580514	-2.07194
201853_s_at	CDC25B	cell division cycle 25 homolog B (S. pombe)	NM_004358 /// NM_021872 /// NM_021873	0.00188555	-2.07239
203116_s_at	FECH	ferrochelatase	NM_000140 /// NM_001012515	0.198947	-2.0724
210056_at	RND1	Rho family GTPase 1	NM_014470	0.0218087	-2.07241
219202_at	RHBDF2	rhomboid 5 homolog 2 (Drosophila)	NM_001005498 /// NM_024599	0.118073	-2.07379
210764_s_at	CYR61	cysteine-rich, angiogenic inducer, 61	NM_001554	0.0184311	-2.07454
218009_s_at	PRC1	protein regulator of cytokinesis 1	NM_003981 /// NM_199413 /// NM_199414	0.0177567	-2.0767
216232_s_at	GCN1L1	GCN1 general control of amino-acid synthesis 1-like 1 (yeast)	NM_006836	0.391742	-2.07775
214710_s_at	CCNB1	cyclin B1	NM_031966	0.101475	-2.07953
217857_s_at	RBM8A	RNA binding motif protein 8A	NM_005105	0.124191	-2.08074
219038_at	MORC4	MORC family CW-type zinc finger 4	NM_001085354 /// NM_024657	0.106151	-2.08131
216048_s_at	RHOBTB3	Rho-related BTB domain containing 3	NM_014899	0.093015	-2.08137
207626_s_at	SLC7A2	solute carrier family 7 (cationic amino acid transporter, y+ system), member 2	NM_001008539 /// NM_001164771 /// NM_003046	0.00667573	-2.08164
205253_at	PBX1	pre-B-cell leukemia homeobox 1	NM_002585	0.182176	-2.08384
201767_s_at	ELAC2	elaC homolog 2 (E. coli)	NM_001165962 /// NM_018127 /// NM_173717	0.0476026	-2.08533
213677_s_at	PMS1	PMS1 postmeiotic segregation increased 1 (S. cerevisiae)	NM_000534 /// NM_001128143 /// NM_001128144	0.120703	-2.08716
205005_s_at	NMT2	N-myristoyltransferase 2	NM_004808	0.143242	-2.08766
219616_at	ACSS3	acyl-CoA synthetase short-chain family member 3	NM_024560	0.151211	-2.08785
201939_at	PLK2	polo-like kinase 2	NM_006622	0.0300746	-2.08968
202870_s_at	CDC20	cell division cycle 20 homolog (S. cerevisiae)	NM_001255	0.241367	-2.09115
217782_s_at	GPS1	G protein pathway suppressor 1	NM_004127 /// NM_212492	0.109962	-2.09369
202539_s_at	HMGCR	3-hydroxy-3-methylglutaryl-CoA reductase	NM_000859 /// NM_001130996	0.125455	-2.09428
201710_at	MYBL2	v-myb myeloblastosis viral oncogene homolog (avian)-like 2	NM_002466	0.0918793	-2.09434
53071_s_at	C17orf101	chromosome 17 open reading frame 101	NM_024648 /// NM_175902 /// NR_033265	0.166081	-2.09636
221258_s_at	KIF18A	kinesin family member 18A	NM_031217	0.00725418	-2.09739
218542_at	CEP55	centrosomal protein 55kDa	NM_001127182 /// NM_018131	0.151577	-2.09794
213263_s_at	PCBP2	poly(rC) binding protein 2	NM_001098620 /// NM_001128911 /// NM_001128912 /// NM_001128913 /// NM_001128914	0.0785177	-2.09879
209408_at	KIF2C	kinesin family member 2C	NM_006845	0.0561565	-2.09911
214733_s_at	YIPF1	Yip1 domain family, member 1	NM_018982 /// NR_036639 /// NR_036640	0.00927631	-2.09927
219173_at	MYO15B	myosin XVB pseudogene	NR_003587	0.00543424	-2.10006
217911_s_at	BAG3	BCL2-associated athanogene 3	NM_004281	0.00585975	-2.10356
204962_s_at	CENPA	centromere protein A	NM_001042426 /// NM_001809	0.0433865	-2.10564
210652_s_at	TTC39A	tetratricopeptide repeat domain 39A	NM_001080494 /// NM_001144832	0.0220959	-2.10657
203015_s_at	SSX2IP	synovial sarcoma, X breakpoint 2 interacting protein	NM_001166293 /// NM_001166294 /// NM_001166295 /// NM_001166417 /// NM_014021	0.253477	-2.10665
215731_s_at	MPHOSPH9	M-phase phosphoprotein 9	NM_022782	0.190651	-2.10836
201349_at	SLC9A3R1	solute carrier family 9 (sodium/hydrogen exchanger), member 3 regulator 1	NM_004252	0.0316693	-2.10895
213268_at	CAMTA1	calmodulin binding transcription activator 1	NM_001195563 /// NM_015215	0.01371	-2.11251
213325_at	PVRL3	poliovirus receptor-related 3	NM_015480	0.0819829	-2.11462
217294_s_at	ENO1	enolase 1, (alpha)	NM_001428	0.0615094	-2.11543
AFFX-HUMRGE/M10098_3_at	---	---	---	0.00946288	-2.11673
218662_s_at	NCAPG	non-SMC condensin I complex, subunit G	NM_022346	0.0308954	-2.11741
210052_s_at	TPX2	TPX2, microtubule-associated, homolog (Xenopus laevis)	NM_012112	0.0501179	-2.12004
202107_s_at	MCM2	minichromosome maintenance complex component 2	NM_004526	0.0808257	-2.12294
221268_s_at	SGPP1	sphingosine-1-phosphate phosphatase 1	NM_030791	0.0764006	-2.12529
209709_s_at	HMMR	hyaluronan-mediated motility receptor (RHAMM)	NM_001142556 /// NM_001142557 /// NM_012484 /// NM_012485	0.0474555	-2.12773
208699_x_at	TKT	transketolase	NM_001064 /// NM_001135055	0.101615	-2.1298
201044_x_at	DUSP1	dual specificity phosphatase 1	NM_004417	0.0535646	-2.13007
219146_at	C17orf42	chromosome 17 open reading frame 42	NM_024683	0.0538992	-2.13085
212551_at	CAP2	CAP, adenylate cyclase-associated protein, 2 (yeast)	NM_006366	0.105516	-2.137
204717_s_at	SLC29A2	solute carrier family 29 (nucleoside transporters), member 2	NM_001532	0.0259914	-2.13883
218124_at	RETSAT	retinol saturase (all-trans-retinol 13,14-reductase)	NM_017750	0.0280989	-2.13931
221565_s_at	CALHM2	calcium homeostasis modulator 2	NM_015916 /// NR_024552	0.0570423	-2.14087
221213_s_at	ZNF280D	zinc finger protein 280D	NM_001002843 /// NM_001002844 /// NM_017661	0.00834794	-2.14353
219205_at	SRR	serine racemase	NM_021947	0.0427685	-2.1439
207821_s_at	PTK2	PTK2 protein tyrosine kinase 2	NM_005607 /// NM_153831	0.195031	-2.14403
202540_s_at	HMGCR	3-hydroxy-3-methylglutaryl-CoA reductase	NM_000859 /// NM_001130996	0.320775	-2.14536
203830_at	C17orf75	chromosome 17 open reading frame 75	NM_022344	0.0878183	-2.1472
218400_at	OAS3	2'-5'-oligoadenylate synthetase 3, 100kDa	NM_006187	0.0463906	-2.14786
200903_s_at	AHCY	adenosylhomocysteinase	NM_000687 /// NM_001161766	0.0149511	-2.14849
220199_s_at	AIDA	axin interactor, dorsalization associated	NM_022831	0.00781325	-2.15154
202260_s_at	STXBP1	syntaxin binding protein 1	NM_001032221 /// NM_003165	0.160644	-2.15321
205514_at	ZNF415	zinc finger protein 415	NM_001136038 /// NM_001164309 /// NM_018355 /// NR_028343	0.117294	-2.15322
218943_s_at	DDX58	DEAD (Asp-Glu-Ala-Asp) box polypeptide 58	NM_014314	0.0354023	-2.15606
213606_s_at	ARHGDIA	Rho GDP dissociation inhibitor (GDI) alpha	NM_001185077 /// NM_001185078 /// NM_004309	0.0172719	-2.15729
207469_s_at	PIR	pirin (iron-binding nuclear protein)	NM_001018109 /// NM_003662	0.0560167	-2.15784
209321_s_at	ADCY3	adenylate cyclase 3	NM_004036	0.0865296	-2.15795
208167_s_at	MMP16	matrix metallopeptidase 16 (membrane-inserted)	NM_005941 /// NM_022564	0.0324229	-2.16208
209053_s_at	WHSC1	Wolf-Hirschhorn syndrome candidate 1	NM_001042424 /// NM_007331 /// NM_133330 /// NM_133331 /// NM_133334 /// NM_1333	0.0360121	-2.16212
200913_at	PPM1G	protein phosphatase, Mg2+/Mn2+ dependent, 1G	NM_177983	0.0230588	-2.16339
219517_at	ELL3 /// SERINC4	elongation factor RNA polymerase II-like 3 /// serine incorporator 4	NM_001033517 /// NM_025165	0.166324	-2.1653
204671_s_at	ANKRD6	ankyrin repeat domain 6	NM_014942	0.0605838	-2.1669
205167_s_at	CDC25C	cell division cycle 25 homolog C (S. pombe)	NM_001790 /// NM_022809	0.138694	-2.16775
219494_at	RAD54B	RAD54 homolog B (S. cerevisiae)	NM_012415	0.0241508	-2.16931
203214_x_at	CDK1	cyclin-dependent kinase 1	NM_001170406 /// NM_001170407 /// NM_001786 /// NM_033379	0.0630638	-2.1702
201890_at	RRM2	ribonucleotide reductase M2	NM_001034 /// NM_001165931	0.00336609	-2.17128
206794_at	ERBB4	v-erb-a erythroblastic leukemia viral oncogene homolog 4 (avian)	NM_001042599 /// NM_005235	0.0786128	-2.17475
217901_at	DSG2	desmoglein 2	NM_001943	0.0528761	-2.17636
201867_s_at	TBL1X	transducin (beta)-like 1X-linked	NM_001139466 /// NM_001139467 /// NM_001139468 /// NM_005647	0.00665137	-2.17649
219317_at	POLI	polymerase (DNA directed) iota	NM_007195	0.0261858	-2.17801
202227_s_at	BRD8	bromodomain containing 8	NM_001164326 /// NM_006696 /// NM_139199	0.0107581	-2.18203
212338_at	MYO1D	myosin ID	NM_015194	0.0188212	-2.18427
200769_s_at	MAT2A	methionine adenosyltransferase II, alpha	NM_005911	0.0219067	-2.18479
36830_at	MIPEP	mitochondrial intermediate peptidase	NM_005932	0.161865	-2.18481
218421_at	CERK	ceramide kinase	NM_022766	0.0966599	-2.18491
57715_at	CALHM2	calcium homeostasis modulator 2	NM_015916 /// NR_024552	0.0207708	-2.1872
200783_s_at	STMN1	stathmin 1	NM_001145454 /// NM_005563 /// NM_203399 /// NM_203401	0.369064	-2.1891
208813_at	GOT1	glutamic-oxaloacetic transaminase 1, soluble (aspartate aminotransferase 1)	NM_002079	0.0264953	-2.19212
209205_s_at	LMO4	LIM domain only 4	NM_006769	0.0703079	-2.19304
204444_at	KIF11	kinesin family member 11	NM_004523	0.016632	-2.19339
214876_s_at	TUBGCP5	tubulin, gamma complex associated protein 5	NM_001102610 /// NM_052903	0.0050108	-2.19459
204998_s_at	ATF5	activating transcription factor 5	NM_001193646 /// NM_012068	0.0841618	-2.19695
207522_s_at	ATP2A3	ATPase, Ca++ transporting, ubiquitous	NM_005173 /// NM_174953 /// NM_174954 /// NM_174955 /// NM_174956 /// NM_174957	0.0100296	-2.19733
220987_s_at	C11orf17 /// NUAK2	chromosome 11 open reading frame 17 /// NUAK family, SNF1-like kinase, 2	NM_020642 /// NM_030952 /// NM_182901	0.0320477	-2.19858
212022_s_at	MKI67	antigen identified by monoclonal antibody Ki-67	NM_001145966 /// NM_002417	0.0132145	-2.19957
202712_s_at	CKMT1A /// CKMT1B	creatine kinase, mitochondrial 1A /// creatine kinase, mitochondrial 1B	NM_001015001 /// NM_020990	0.0138958	-2.19978
212207_at	MED13L	mediator complex subunit 13-like	NM_015335	0.223952	-2.20144
202975_s_at	RHOBTB3	Rho-related BTB domain containing 3	NM_014899	0.172358	-2.20148
208156_x_at	EPPK1	epiplakin 1	NM_031308	0.0787023	-2.20758
205394_at	CHEK1	CHK1 checkpoint homolog (S. pombe)	NM_001114121 /// NM_001114122 /// NM_001274	0.0938339	-2.20764
219148_at	PBK	PDZ binding kinase	NM_018492	0.125568	-2.20839
218312_s_at	ZSCAN18	zinc finger and SCAN domain containing 18	NM_001145542 /// NM_001145543 /// NM_001145544 /// NM_023926 /// NR_027135	0.059816	-2.21434
210077_s_at	SRSF5	serine/arginine-rich splicing factor 5	NM_001039465 /// NM_006925	0.0521633	-2.21563
202950_at	CRYZ	crystallin, zeta (quinone reductase)	NM_001130042 /// NM_001130043 /// NM_001134759 /// NM_001889	0.0342167	-2.21588
218220_at	C12orf10	chromosome 12 open reading frame 10	NM_021640	0.182664	-2.21718
211919_s_at	CXCR4	chemokine (C-X-C motif) receptor 4	NM_001008540 /// NM_003467	0.235998	-2.21776
213427_at	RPP40	ribonuclease P/MRP 40kDa subunit	NM_006638	0.144448	-2.2196
201646_at	SCARB2	scavenger receptor class B, member 2	NM_005506	0.167472	-2.22033
200906_s_at	PALLD	palladin, cytoskeletal associated protein	NM_001166108 /// NM_001166109 /// NM_001166110 /// NM_016081	0.0225112	-2.2209
205339_at	STIL	SCL/TAL1 interrupting locus	NM_001048166 /// NM_003035	0.0907649	-2.22383
207828_s_at	CENPF	centromere protein F, 350/400kDa (mitosin)	NM_016343	0.0788281	-2.22677
209267_s_at	SLC39A8	solute carrier family 39 (zinc transporter), member 8	NM_001135146 /// NM_001135147 /// NM_001135148 /// NM_022154	0.236876	-2.2304
219765_at	ZNF329	zinc finger protein 329	NM_024620	0.228901	-2.23088
204822_at	TTK	TTK protein kinase	NM_001166691 /// NM_003318	0.296906	-2.23504
221520_s_at	CDCA8	cell division cycle associated 8	NM_018101	0.00349571	-2.23744
212208_at	MED13L	mediator complex subunit 13-like	NM_015335	0.109262	-2.23774
203755_at	BUB1B	budding uninhibited by benzimidazoles 1 homolog beta (yeast)	NM_001211	0.00390331	-2.23994
219956_at	GALNT6	UDP-N-acetyl-alpha-D-galactosamine:polypeptide N-acetylgalactosaminyltransferase	NM_007210	0.0115954	-2.24393
203560_at	GGH	gamma-glutamyl hydrolase (conjugase, folylpolygammaglutamyl hydrolase)	NM_003878	0.0812466	-2.24547
207357_s_at	GALNT10	UDP-N-acetyl-alpha-D-galactosamine:polypeptide N-acetylgalactosaminyltransferase	NM_198321	0.145113	-2.24549
210404_x_at	CAMK2B	calcium/calmodulin-dependent protein kinase II beta	NM_001220 /// NM_172078 /// NM_172079 /// NM_172080 /// NM_172081 /// NM_172082	0.112868	-2.2508
AFFX-M27830_5_at	---	---	---	0.0068524	-2.25202
215407_s_at	ASTN2	astrotactin 2	NM_001184734 /// NM_001184735 /// NM_014010 /// NM_198186 /// NM_198187 /// NM_1	0.0754315	-2.25359
209478_at	STRA13	stimulated by retinoic acid 13 homolog (mouse)	NM_144998	0.0198623	-2.25541
213302_at	PFAS	phosphoribosylformylglycinamidine synthase	NM_012393	0.156235	-2.26044
205968_at	KCNS3	potassium voltage-gated channel, delayed-rectifier, subfamily S, member 3	NM_002252	0.141968	-2.26405
209118_s_at	TUBA1A	tubulin, alpha 1a	NM_006009	0.0167805	-2.26482
204646_at	DPYD	dihydropyrimidine dehydrogenase	NM_000110 /// NM_001160301	0.0457037	-2.26623
218014_at	NUP85	nucleoporin 85kDa	NM_024844	0.029136	-2.28279
210609_s_at	TP53I3	tumor protein p53 inducible protein 3	NM_004881 /// NM_147184	0.0128861	-2.28826
41037_at	TEAD4	TEA domain family member 4	NM_003213 /// NM_201441 /// NM_201443	0.128538	-2.29238
209773_s_at	RRM2	ribonucleotide reductase M2	NM_001034 /// NM_001165931	0.00346193	-2.29243
209969_s_at	STAT1	signal transducer and activator of transcription 1, 91kDa	NM_007315 /// NM_139266	0.0355297	-2.29277
204334_at	KLF7	Kruppel-like factor 7 (ubiquitous)	NM_003709	0.0872573	-2.30413
213520_at	RECQL4	RecQ protein-like 4	NM_004260	0.013291	-2.32223
222040_at	HNRNPA1 /// LOC100506653	heterogeneous nuclear ribonucleoprotein A1 /// hypothetical LOC100506653	NM_002136 /// NM_031157 /// XR_110355 /// XR_111294 /// XR_114638	0.0164492	-2.32427
204318_s_at	GTSE1	G-2 and S-phase expressed 1	NM_016426	0.268445	-2.32508
221641_s_at	ACOT9	acyl-CoA thioesterase 9	NM_001033583 /// NM_001037171	0.211298	-2.32521
202533_s_at	DHFR	dihydrofolate reductase	NM_000791	0.0342085	-2.33018
219637_at	ARMC9	armadillo repeat containing 9	NM_025139	0.0495498	-2.33038
220651_s_at	MCM10	minichromosome maintenance complex component 10	NM_018518 /// NM_182751	0.0696212	-2.33078
212646_at	RFTN1	raftlin, lipid raft linker 1	NM_015150	0.00899611	-2.33081
219258_at	TIPIN	TIMELESS interacting protein	NM_017858	0.0878945	-2.33202
202780_at	OXCT1	3-oxoacid CoA transferase 1	NM_000436	0.0730433	-2.33771
206587_at	CCT6B	chaperonin containing TCP1, subunit 6B (zeta 2)	NM_001193529 /// NM_001193530 /// NM_006584	0.162589	-2.33912
219763_at	DENND1A	DENN/MADD domain containing 1A	NM_020946 /// NM_024820	0.0258785	-2.33935
204162_at	NDC80	NDC80 homolog, kinetochore complex component (S. cerevisiae)	NM_006101	0.0290646	-2.34221
200911_s_at	TACC1	transforming, acidic coiled-coil containing protein 1	NM_001122824 /// NM_001146216 /// NM_006283	0.0189719	-2.34493
38158_at	ESPL1	extra spindle pole bodies homolog 1 (S. cerevisiae)	NM_012291	0.0204837	-2.34915
209325_s_at	RGS16	regulator of G-protein signaling 16	NM_002928	0.0424576	-2.35026
221103_s_at	WDR52	WD repeat domain 52	NM_001164496 /// NM_018338	0.0971945	-2.35028
213939_s_at	RUFY3	RUN and FYVE domain containing 3	NM_001037442 /// NM_001130709 /// NM_014961	0.0957255	-2.35146
204990_s_at	ITGB4	integrin, beta 4	NM_000213 /// NM_001005619 /// NM_001005731	0.00766186	-2.3554
209201_x_at	CXCR4	chemokine (C-X-C motif) receptor 4	NM_001008540 /// NM_003467	0.00622362	-2.36562
218025_s_at	PECI	peroxisomal D3,D2-enoyl-CoA isomerase	NM_001166010 /// NM_006117 /// NM_206836 /// NR_028588	0.0716726	-2.36755
201143_s_at	EIF2S1	eukaryotic translation initiation factor 2, subunit 1 alpha, 35kDa	NM_004094	0.0171487	-2.37367
AFFX-HUMISGF3A/M97935_MB_at	STAT1	signal transducer and activator of transcription 1, 91kDa	NM_007315 /// NM_139266	0.00375672	-2.37566
217838_s_at	EVL	Enah/Vasp-like	NM_016337	0.0135482	-2.38057
202814_s_at	HEXIM1	hexamethylene bis-acetamide inducible 1	NM_006460	0.0315001	-2.38302
218559_s_at	MAFB	v-maf musculoaponeurotic fibrosarcoma oncogene homolog B (avian)	NM_005461	0.0197988	-2.38381
210337_s_at	ACLY	ATP citrate lyase	NM_001096 /// NM_198830	0.0634163	-2.3921
215771_x_at	RET	ret proto-oncogene	NM_020630 /// NM_020975	0.0267837	-2.39305
213714_at	CACNB2	calcium channel, voltage-dependent, beta 2 subunit	NM_000724 /// NM_001167945 /// NM_201570 /// NM_201571 /// NM_201572 /// NM_2015	0.00877662	-2.39509
200790_at	ODC1	ornithine decarboxylase 1	NM_002539	0.00535058	-2.39797
221563_at	DUSP10	dual specificity phosphatase 10	NM_007207 /// NM_144728 /// NM_144729	0.041133	-2.39955
222062_at	IL27RA	interleukin 27 receptor, alpha	NM_004843	0.0767854	-2.40072
215887_at	ZNF277	zinc finger protein 277	NM_021994	0.0689617	-2.4042
213761_at	MDM1	Mdm1 nuclear protein homolog (mouse)	NM_017440 /// NM_020128	0.0933732	-2.41074
212915_at	PDZRN3	PDZ domain containing ring finger 3	NM_015009	0.066089	-2.41127
215767_at	ZNF804A	zinc finger protein 804A	NM_194250	0.0192816	-2.42052
205226_at	PDGFRL	platelet-derived growth factor receptor-like	NM_006207	0.000723964	-2.42224
213562_s_at	SQLE	squalene epoxidase	NM_003129	0.0631955	-2.43102
213971_s_at	LOC100510525 /// SUZ12 /// SUZ12P	polycomb protein SUZ12-like /// suppressor of zeste 12 homolog (Drosophila) ///	NM_015355 /// NR_024187 /// XM_003120869	0.0246887	-2.43303
205287_s_at	TFAP2C	transcription factor AP-2 gamma (activating enhancer binding protein 2 gamma)	NM_003222	0.0908303	-2.44195
202963_at	RFX5	regulatory factor X, 5 (influences HLA class II expression)	NM_000449 /// NM_001025603	0.00817424	-2.44834
212949_at	NCAPH	non-SMC condensin I complex, subunit H	NM_015341	0.341166	-2.45164
205427_at	ZNF354A	zinc finger protein 354A	NM_005649	0.123657	-2.45245
212141_at	MCM4	minichromosome maintenance complex component 4	NM_005914 /// NM_182746	0.0011889	-2.45415
203046_s_at	TIMELESS	timeless homolog (Drosophila)	NM_003920	0.0926858	-2.46229
216027_at	TMX4	thioredoxin-related transmembrane protein 4	NM_021156	0.0632461	-2.46484
202094_at	BIRC5	baculoviral IAP repeat-containing 5	NM_001012270 /// NM_001012271 /// NM_001168	0.125965	-2.46805
37117_at	ARHGAP8 /// PRR5-ARHGAP8	Rho GTPase activating protein 8 /// PRR5-ARHGAP8 readthrough	NM_001017526 /// NM_001198726 /// NM_181334 /// NM_181335	0.0112166	-2.47172
202220_at	KIAA0907	KIAA0907	NM_014949	0.0151842	-2.47174
219204_s_at	SRR	serine racemase	NM_021947	0.0372033	-2.48366
206949_s_at	RUSC1	RUN and SH3 domain containing 1	NM_001105203 /// NM_001105204 /// NM_001105205 /// NM_014328	0.0201836	-2.50369
202762_at	ROCK2	Rho-associated, coiled-coil containing protein kinase 2	NM_004850	0.0934219	-2.50453
205719_s_at	PAH	phenylalanine hydroxylase	NM_000277	0.051191	-2.50489
211468_s_at	RECQL5	RecQ protein-like 5	NM_001003715 /// NM_001003716 /// NM_004259	0.0297991	-2.51592
208931_s_at	ILF3	interleukin enhancer binding factor 3, 90kDa	NM_001137673 /// NM_004516 /// NM_012218 /// NM_017620 /// NM_153464	0.0267674	-2.52184
204005_s_at	PAWR	PRKC, apoptosis, WT1, regulator	NM_002583	0.0220793	-2.52201
212021_s_at	MKI67	antigen identified by monoclonal antibody Ki-67	NM_001145966 /// NM_002417	0.105501	-2.52882
220217_x_at	SPANXC	SPANX family, member C	NM_022661	0.00153325	-2.53566
213913_s_at	TBC1D30	TBC1 domain family, member 30	NM_015279 /// XM_001716833 /// XM_003118948 /// XM_003118949 /// XM_003118950 //	0.141972	-2.53675
201111_at	CSE1L	CSE1 chromosome segregation 1-like (yeast)	NM_001316	0.0969595	-2.54236
209642_at	BUB1	budding uninhibited by benzimidazoles 1 homolog (yeast)	NM_004336	0.0486239	-2.54268
222018_at	NACA	nascent polypeptide-associated complex alpha subunit	NM_001113201 /// NM_001113202 /// NM_001113203 /// NM_005594	0.0536252	-2.54536
220296_at	FLJ38109	hypothetical LOC386627	---	0.0275194	-2.5465
208651_x_at	CD24	CD24 molecule	NM_013230	0.0182901	-2.55529
203145_at	SPAG5	sperm associated antigen 5	NM_006461	0.106558	-2.55743
215888_at	PDS5B	PDS5, regulator of cohesion maintenance, homolog B (S. cerevisiae)	NM_015032	0.000109417	-2.55813
222025_s_at	OPLAH	5-oxoprolinase (ATP-hydrolysing)	NM_017570	0.0494047	-2.56834
213780_at	TCHH	trichohyalin	NM_007113	0.0843918	-2.57064
43427_at	ACACB	acetyl-CoA carboxylase beta	NM_001093	0.0400201	-2.5759
213912_at	TBC1D30	TBC1 domain family, member 30	NM_015279 /// XM_001716833 /// XM_003118948 /// XM_003118949 /// XM_003118950 //	0.00701143	-2.57599
213326_at	VAMP1	vesicle-associated membrane protein 1 (synaptobrevin 1)	NM_014231 /// NM_016830 /// NM_199245	0.0405549	-2.58804
201123_s_at	EIF5A	eukaryotic translation initiation factor 5A	NM_001143760 /// NM_001143761 /// NM_001143762 /// NM_001970	0.0124708	-2.6032
205046_at	CENPE	centromere protein E, 312kDa	NM_001813	0.123411	-2.60342
219529_at	CLIC3	chloride intracellular channel 3	NM_004669	0.00359403	-2.60609
221685_s_at	CCDC99	coiled-coil domain containing 99	NM_017785	0.201276	-2.6116
210251_s_at	RUFY3	RUN and FYVE domain containing 3	NM_001037442 /// NM_001130709 /// NM_014961	0.0368698	-2.61346
202613_at	CTPS	CTP synthase	NM_001905	0.0292583	-2.62391
209618_at	CTNND2	catenin (cadherin-associated protein), delta 2 (neural plakophilin-related arm-r	NM_001332	0.0290833	-2.63418
205412_at	ACAT1	acetyl-CoA acetyltransferase 1	NM_000019	0.109144	-2.64095
207165_at	HMMR	hyaluronan-mediated motility receptor (RHAMM)	NM_001142556 /// NM_001142557 /// NM_012484 /// NM_012485	0.1386	-2.64771
206277_at	P2RY2	purinergic receptor P2Y, G-protein coupled, 2	NM_002564 /// NM_176071 /// NM_176072	0.0961895	-2.65058
218755_at	KIF20A	kinesin family member 20A	NM_005733	0.0719477	-2.6567
216321_s_at	NR3C1	nuclear receptor subfamily 3, group C, member 1 (glucocorticoid receptor)	NM_000176 /// NM_001018074 /// NM_001018075 /// NM_001018076 /// NM_001018077 //	0.0452232	-2.65899
216379_x_at	CD24	CD24 molecule	NM_013230	0.00930822	-2.66719
204942_s_at	ALDH3B2	aldehyde dehydrogenase 3 family, member B2	NM_000695 /// NM_001031615	0.0896788	-2.6777
219099_at	C12orf5	chromosome 12 open reading frame 5	NM_020375	0.104004	-2.67923
209771_x_at	CD24	CD24 molecule	NM_013230	0.00211575	-2.68825
204105_s_at	NRCAM	neuronal cell adhesion molecule	NM_001037132 /// NM_001193582 /// NM_001193583 /// NM_001193584 /// NM_005010	0.00492018	-2.69014
209956_s_at	CAMK2B	calcium/calmodulin-dependent protein kinase II beta	NM_001220 /// NM_172078 /// NM_172079 /// NM_172080 /// NM_172081 /// NM_172082	0.0615929	-2.69994
208175_s_at	DMP1	dentin matrix acidic phosphoprotein 1	NM_001079911 /// NM_004407	0.0200175	-2.70021
211651_s_at	LAMB1	laminin, beta 1	NM_002291	0.0735993	-2.70389
220316_at	NPAS3	neuronal PAS domain protein 3	NM_001164749 /// NM_001165893 /// NM_022123 /// NM_173159	0.00520065	-2.70406
208096_s_at	COL21A1	collagen, type XXI, alpha 1	NM_030820	0.0666376	-2.71019
221139_s_at	CSAD	cysteine sulfinic acid decarboxylase	NM_015989	0.0333598	-2.71402
200897_s_at	PALLD	palladin, cytoskeletal associated protein	NM_001166108 /// NM_001166109 /// NM_001166110 /// NM_016081	0.182204	-2.71687
202350_s_at	MATN2	matrilin 2	NM_002380 /// NM_030583	0.035954	-2.71824
202095_s_at	BIRC5	baculoviral IAP repeat-containing 5	NM_001012270 /// NM_001012271 /// NM_001168	0.0504307	-2.71935
213906_at	MYBL1	v-myb myeloblastosis viral oncogene homolog (avian)-like 1	NM_001080416 /// NM_001144755	0.133881	-2.72675
211450_s_at	MSH6	mutS homolog 6 (E. coli)	NM_000179	0.165727	-2.73264
218663_at	NCAPG	non-SMC condensin I complex, subunit G	NM_022346	0.0658668	-2.73332
207076_s_at	ASS1	argininosuccinate synthase 1	NM_000050 /// NM_054012	0.00470726	-2.7389
204454_at	LDOC1	leucine zipper, down-regulated in cancer 1	NM_012317	0.019189	-2.75032
204352_at	TRAF5	TNF receptor-associated factor 5	NM_001033910 /// NM_004619 /// NM_145759	0.0254362	-2.75139
205980_s_at	ARHGAP8 /// PRR5-ARHGAP8	Rho GTPase activating protein 8 /// PRR5-ARHGAP8 readthrough	NM_001017526 /// NM_001198726 /// NM_181334 /// NM_181335	0.015538	-2.76649
212554_at	CAP2	CAP, adenylate cyclase-associated protein, 2 (yeast)	NM_006366	0.0865397	-2.76878
212624_s_at	CHN1	chimerin (chimaerin) 1	NM_001025201 /// NM_001822	0.0399	-2.77231
217437_s_at	TACC1	transforming, acidic coiled-coil containing protein 1	NM_001122824 /// NM_001146216 /// NM_006283	0.0464938	-2.78137
211483_x_at	CAMK2B	calcium/calmodulin-dependent protein kinase II beta	NM_001220 /// NM_172078 /// NM_172079 /// NM_172080 /// NM_172081 /// NM_172082	0.00302821	-2.78244
209693_at	ASTN2	astrotactin 2	NM_001184734 /// NM_001184735 /// NM_014010 /// NM_198186 /// NM_198187 /// NM_1	0.12302	-2.78762
209123_at	QDPR	quinoid dihydropteridine reductase	NM_000320	0.0840421	-2.79298
266_s_at	CD24	CD24 molecule	NM_013230	0.01292	-2.80607
218976_at	DNAJC12	DnaJ (Hsp40) homolog, subfamily C, member 12	NM_021800 /// NM_201262	0.0139579	-2.80725
205097_at	SLC26A2	solute carrier family 26 (sulfate transporter), member 2	NM_000112	0.0332403	-2.81129
211026_s_at	MGLL	monoglyceride lipase	NM_001003794 /// NM_007283	0.0082009	-2.8124
201118_at	PGD	phosphogluconate dehydrogenase	NM_002631	0.116036	-2.81999
205079_s_at	MPDZ	multiple PDZ domain protein	NM_003829	0.0679292	-2.82516
204870_s_at	PCSK2	proprotein convertase subtilisin/kexin type 2	NM_002594	0.141522	-2.82532
212218_s_at	FASN	fatty acid synthase	NM_004104	0.00479136	-2.82633
209772_s_at	CD24	CD24 molecule	NM_013230	0.00934036	-2.82984
205741_s_at	DTNA	dystrobrevin, alpha	NM_001128175 /// NM_001390 /// NM_001391 /// NM_001392 /// NM_032975 /// NM_0329	0.183034	-2.84291
205518_s_at	CMAH	cytidine monophosphate-N-acetylneuraminic acid hydroxylase (CMP-N-acetylneuramin	NR_002174 /// NR_027626	0.147136	-2.84621
204062_s_at	ULK2	unc-51-like kinase 2 (C. elegans)	NM_001142610 /// NM_014683	0.0869754	-2.87744
219918_s_at	ASPM	asp (abnormal spindle) homolog, microcephaly associated (Drosophila)	NM_018136	0.0688134	-2.87856
218782_s_at	ATAD2	ATPase family, AAA domain containing 2	NM_014109	0.00173769	-2.89447
212276_at	LPIN1	lipin 1	NM_145693	0.00140207	-2.89688
221973_at	LOC100506076 /// LOC100506123	hypothetical LOC100506076 /// hypothetical LOC100506123	XR_109917 /// XR_109918 /// XR_109919 /// XR_109920 /// XR_109921 /// XR_109922	0.18346	-2.90895
212274_at	LPIN1	lipin 1	NM_145693	0.101234	-2.91565
209343_at	EFHD1	EF-hand domain family, member D1	NM_025202 /// NR_027663	0.0185238	-2.92486
208950_s_at	ALDH7A1	aldehyde dehydrogenase 7 family, member A1	NM_001182	0.0533155	-2.93904
206546_at	SYCP2	synaptonemal complex protein 2	NM_014258	0.0279946	-2.94763
209008_x_at	KRT8	keratin 8	NM_002273	0.0171315	-2.97339
209324_s_at	RGS16	regulator of G-protein signaling 16	NM_002928	0.0413565	-2.98475
212256_at	GALNT10	UDP-N-acetyl-alpha-D-galactosamine:polypeptide N-acetylgalactosaminyltransferase	NM_198321	0.0247467	-2.98879
208650_s_at	CD24	CD24 molecule	NM_013230	0.0187586	-3.00102
203413_at	NELL2	NEL-like 2 (chicken)	NM_001145107 /// NM_001145108 /// NM_001145109 /// NM_001145110 /// NM_006159	0.0017061	-3.01622
200907_s_at	PALLD	palladin, cytoskeletal associated protein	NM_001166108 /// NM_001166109 /// NM_001166110 /// NM_016081	0.10126	-3.02039
201896_s_at	PSRC1	proline/serine-rich coiled-coil 1	NM_001005290 /// NM_001032291 /// NM_032636	0.118037	-3.04081
201578_at	PODXL	podocalyxin-like	NM_001018111 /// NM_005397	0.0397584	-3.05062
203130_s_at	KIF5C	kinesin family member 5C	NM_004522	0.0527276	-3.07351
208951_at	ALDH7A1	aldehyde dehydrogenase 7 family, member A1	NM_001182	0.0545794	-3.07705
220922_s_at	SPANXA1 /// SPANXA2 /// SPANXB1 /// SPANXB2 /// SPANXC /// SPANXF1	sperm protein associated with the nucleus, X-linked, family member A1 /// SPANX	NM_013453 /// NM_022661 /// NM_032461 /// NM_139019 /// NM_145662 /// NM_145664	0.0345679	-3.07766
208166_at	MMP16	matrix metallopeptidase 16 (membrane-inserted)	NM_005941 /// NM_022564	0.00025718	-3.11086
201866_s_at	NR3C1	nuclear receptor subfamily 3, group C, member 1 (glucocorticoid receptor)	NM_000176 /// NM_001018074 /// NM_001018075 /// NM_001018076 /// NM_001018077 //	0.0785192	-3.1131
201368_at	ZFP36L2	zinc finger protein 36, C3H type-like 2	NM_006887	0.00484788	-3.11507
209617_s_at	CTNND2	catenin (cadherin-associated protein), delta 2 (neural plakophilin-related arm-r	NM_001332	0.0392599	-3.11642
209735_at	ABCG2	ATP-binding cassette, sub-family G (WHITE), member 2	NM_004827	0.00945812	-3.15281
219518_s_at	ELL3 /// SERINC4	elongation factor RNA polymerase II-like 3 /// serine incorporator 4	NM_001033517 /// NM_025165	0.0277384	-3.15833
213470_s_at	HNRNPH1	heterogeneous nuclear ribonucleoprotein H1 (H)	NM_005520	0.0710994	-3.17533
206204_at	GRB14	growth factor receptor-bound protein 14	NM_004490	0.0814707	-3.21814
201865_x_at	NR3C1	nuclear receptor subfamily 3, group C, member 1 (glucocorticoid receptor)	NM_000176 /// NM_001018074 /// NM_001018075 /// NM_001018076 /// NM_001018077 //	0.0162692	-3.22834
49452_at	ACACB	acetyl-CoA carboxylase beta	NM_001093	0.0364606	-3.24933
212599_at	AUTS2	autism susceptibility candidate 2	NM_001127231 /// NM_001127232 /// NM_015570	0.193211	-3.29396
217743_s_at	TMEM30A	transmembrane protein 30A	NM_001143958 /// NM_018247	0.00180576	-3.30576
205696_s_at	GFRA1	GDNF family receptor alpha 1	NM_001145453 /// NM_005264 /// NM_145793	0.0666505	-3.31431
203276_at	LMNB1	lamin B1	NM_001198557 /// NM_005573	0.0471474	-3.37924
208002_s_at	ACOT7	acyl-CoA thioesterase 7	NM_007274 /// NM_181864 /// NM_181865 /// NM_181866	0.00110735	-3.38961
201369_s_at	ZFP36L2	zinc finger protein 36, C3H type-like 2	NM_006887	0.0215468	-3.40293
219371_s_at	KLF2	Kruppel-like factor 2 (lung)	NM_016270	0.00902167	-3.40824
204869_at	PCSK2	proprotein convertase subtilisin/kexin type 2	NM_002594	0.0788053	-3.412
200982_s_at	ANXA6	annexin A6	NM_001155 /// NM_001193544	0.0324548	-3.47622
216109_at	MED13L	Mediator complex subunit 13-like	NM_015335	0.0939321	-3.47932
214652_at	DRD1	dopamine receptor D1	NM_000794	0.0291182	-3.52835
203895_at	PLCB4	phospholipase C, beta 4	NM_000933 /// NM_001172646 /// NM_182797	0.0582714	-3.53377
219229_at	SLCO3A1	solute carrier organic anion transporter family, member 3A1	NM_001145044 /// NM_013272	0.0149279	-3.61327
203896_s_at	PLCB4	phospholipase C, beta 4	NM_000933 /// NM_001172646 /// NM_182797	0.00397264	-3.62655
201505_at	LAMB1	laminin, beta 1	NM_002291	0.0126544	-3.6779
201427_s_at	SEPP1	selenoprotein P, plasma, 1	NM_001085486 /// NM_001093726 /// NM_005410	0.00259768	-3.78532
213768_s_at	ASCL1	achaete-scute complex homolog 1 (Drosophila)	NM_004316	0.00190658	-3.95085
214930_at	SLITRK5	SLIT and NTRK-like family, member 5	NM_015567	0.0278846	-4.03506
219737_s_at	PCDH9	protocadherin 9	NM_020403 /// NM_203487	0.205106	-4.06011
202391_at	BASP1	brain abundant, membrane attached signal protein 1	NM_006317	0.0100149	-4.14035
211671_s_at	NR3C1	nuclear receptor subfamily 3, group C, member 1 (glucocorticoid receptor)	NM_000176 /// NM_001018074 /// NM_001018075 /// NM_001018076 /// NM_001018077 //	0.0461139	-4.17334
206849_at	GABRG2	gamma-aminobutyric acid (GABA) A receptor, gamma 2	NM_000816 /// NM_198903 /// NM_198904	0.0139777	-4.25129
213110_s_at	COL4A5	collagen, type IV, alpha 5	NM_000495 /// NM_033380	0.0304258	-4.28989
204584_at	L1CAM	L1 cell adhesion molecule	NM_000425 /// NM_001143963 /// NM_024003	0.0229508	-4.29177
203256_at	CDH3	cadherin 3, type 1, P-cadherin (placental)	NM_001793	0.027678	-4.43015
205498_at	GHR	growth hormone receptor	NM_000163	0.0357347	-4.47823
207012_at	MMP16	matrix metallopeptidase 16 (membrane-inserted)	NM_005941 /// NM_022564	0.0229502	-5.13113
222379_at	KCNE4	potassium voltage-gated channel, Isk-related family, member 4	NM_080671	0.038921	-5.84329
217284_x_at	SERHL2	serine hydrolase-like 2	NM_014509	0.00772069	-5.87782
215571_at	---	---	---	0.00986469	-6.17903
210941_at	PCDH7	protocadherin 7	NM_001173523 /// NM_002589 /// NM_032456 /// NM_032457	0.0259831	-6.28334
214243_s_at	SERHL /// SERHL2	serine hydrolase-like /// serine hydrolase-like 2	NM_014509 /// NR_027786	0.0110058	-6.56844
205534_at	PCDH7	protocadherin 7	NM_001173523 /// NM_002589 /// NM_032456 /// NM_032457	0.0103583	-6.90724
205357_s_at	AGTR1	angiotensin II receptor, type 1	NM_000685 /// NM_004835 /// NM_009585 /// NM_031850 /// NM_032049	0.00124462	-6.97677
217276_x_at	SERHL2	serine hydrolase-like 2	NM_014509	0.00341788	-7.13797
205509_at	CPB1	carboxypeptidase B1 (tissue)	NM_001871	0.00833696	-7.15449
211421_s_at	RET	ret proto-oncogene	NM_020630 /// NM_020975	0.0123122	-7.35689
210139_s_at	PMP22	peripheral myelin protein 22	NM_000304 /// NM_153321 /// NM_153322	8.23172e-05	-7.82906
209555_s_at	CD36	CD36 molecule (thrombospondin receptor)	NM_000072 /// NM_001001547 /// NM_001001548 /// NM_001127443 /// NM_001127444	0.00530931	-8.52415
209987_s_at	ASCL1	achaete-scute complex homolog 1 (Drosophila)	NM_004316	0.000556677	-8.87157
205535_s_at	PCDH7	protocadherin 7	NM_001173523 /// NM_002589 /// NM_032456 /// NM_032457	0.00932434	-9.21866
206488_s_at	CD36	CD36 molecule (thrombospondin receptor)	NM_000072 /// NM_001001547 /// NM_001001548 /// NM_001127443 /// NM_001127444	0.00425434	-11.03
209988_s_at	ASCL1	achaete-scute complex homolog 1 (Drosophila)	NM_004316	0.0114796	-14.277
207302_at	SGCG	sarcoglycan, gamma (35kDa dystrophin-associated glycoprotein)	NM_000231	0.00320572	-16.7883
Supplementary Data 1. Microarray analysis (FC, fold change > or < 2) of differential expressed transcripts of the distinct tumor derived CSCs (CD44hi, CD133hi).

## Sheet: Column H
Supplementary Data 1. Affymetrix analysis in tumor derived CD133hi/CD44lo vs CD44hi/CD133lo cells (GSE69280)
					FC(CD133hi/CD44lo
Probe set ID	Gene Symbol	Gene Title	RefSeq Transcript ID	p-value	vs. CD44hi/CD133lo)
205513_at	TCN1	transcobalamin I (vitamin B12 binding protein, R binder family)	NM_001062	0.0144943	-19.4506
216405_at	---	---	---	0.00652409	-16.5302
210511_s_at	INHBA	inhibin, beta A	NM_002192	0.00671421	-14.9297
219410_at	TMEM45A	transmembrane protein 45A	NM_018004	0.00142956	-14.7084
211959_at	IGFBP5	insulin-like growth factor binding protein 5	NM_000599	0.00238208	-13.5967
213953_at	KRT20	keratin 20	NM_019010	0.000241581	-9.28444
210517_s_at	AKAP12	A kinase (PRKA) anchor protein 12	NM_005100 /// NM_144497	0.00482285	-8.6369
203424_s_at	IGFBP5	insulin-like growth factor binding protein 5	NM_000599	0.00149028	-8.57887
209122_at	PLIN2	perilipin 2	NM_001122	0.00027064	-8.1182
203757_s_at	CEACAM6	carcinoembryonic antigen-related cell adhesion molecule 6 (non-specific cross re	NM_002483	0.0122979	-7.9655
209835_x_at	CD44	CD44 molecule (Indian blood group)	NM_000610 /// NM_001001389 /// NM_001001390 /// NM_001001391 /// NM_001001392	0.00223037	-7.93068
212143_s_at	IGFBP3	insulin-like growth factor binding protein 3	NM_000598 /// NM_001013398	0.0073739	-7.91923
218963_s_at	KRT23	keratin 23 (histone deacetylase inducible)	NM_015515	0.0358046	-7.76385
203021_at	SLPI	secretory leukocyte peptidase inhibitor	NM_003064	0.0015045	-7.11944
201884_at	CEACAM5	carcinoembryonic antigen-related cell adhesion molecule 5	NM_004363	0.000609508	-7.09358
212531_at	LCN2	lipocalin 2	NM_005564	0.00387896	-7.02537
204490_s_at	CD44	CD44 molecule (Indian blood group)	NM_000610 /// NM_001001389 /// NM_001001390 /// NM_001001391 /// NM_001001392	0.00178925	-6.90619
211657_at	CEACAM6	carcinoembryonic antigen-related cell adhesion molecule 6 (non-specific cross re	NM_002483	0.00589477	-6.89256
212136_at	ATP2B4	ATPase, Ca++ transporting, plasma membrane 4	NM_001001396 /// NM_001684	0.0186253	-6.85421
219936_s_at	GPR87	G protein-coupled receptor 87	NM_023915	0.00609488	-6.68268
203535_at	S100A9	S100 calcium binding protein A9	NM_002965	0.00645471	-6.67637
212063_at	CD44	CD44 molecule (Indian blood group)	NM_000610 /// NM_001001389 /// NM_001001390 /// NM_001001391 /// NM_001001392	0.000323928	-6.48827
210065_s_at	UPK1B	uroplakin 1B	NM_006952	0.0103677	-6.42892
204268_at	S100A2	S100 calcium binding protein A2	NM_005978	0.00157619	-6.41791
212135_s_at	ATP2B4	ATPase, Ca++ transporting, plasma membrane 4	NM_001001396 /// NM_001684	0.0148423	-6.39926
205590_at	RASGRP1	RAS guanyl releasing protein 1 (calcium and DAG-regulated)	NM_001128602 /// NM_005739	0.000216108	-6.39316
210095_s_at	IGFBP3	insulin-like growth factor binding protein 3	NM_000598 /// NM_001013398	0.000236657	-6.13588
210064_s_at	UPK1B	uroplakin 1B	NM_006952	0.0296723	-5.95695
204489_s_at	CD44	CD44 molecule (Indian blood group)	NM_000610 /// NM_001001389 /// NM_001001390 /// NM_001001391 /// NM_001001392	0.00315446	-5.82998
210896_s_at	ASPH	aspartate beta-hydroxylase	NM_001164750 /// NM_001164751 /// NM_001164752 /// NM_001164753 /// NM_001164754	0.00654165	-5.8286
203153_at	IFIT1	interferon-induced protein with tetratricopeptide repeats 1	NM_001548	0.00353831	-5.74844
202376_at	SERPINA3	serpin peptidase inhibitor, clade A (alpha-1 antiproteinase, antitrypsin), membe	NM_001085	0.000873428	-5.73519
212014_x_at	CD44	CD44 molecule (Indian blood group)	NM_000610 /// NM_001001389 /// NM_001001390 /// NM_001001391 /// NM_001001392	0.00201251	-5.70814
214476_at	TFF2	trefoil factor 2	NM_005423	0.00514274	-5.69114
204472_at	GEM	GTP binding protein overexpressed in skeletal muscle	NM_005261 /// NM_181702	0.00493948	-5.59372
215034_s_at	TM4SF1	transmembrane 4 L six family member 1	NM_014220	2.05608e-05	-5.33486
219795_at	SLC6A14	solute carrier family 6 (amino acid transporter), member 14	NM_007231	0.00786067	-5.10358
215189_at	KRT86 /// LOC100509764	keratin 86 /// hypothetical LOC100509764	NM_002284 /// XR_111293	0.000480811	-5.0879
204515_at	HSD3B1	hydroxy-delta-5-steroid dehydrogenase, 3 beta- and steroid delta-isomerase 1	NM_000862	0.00459458	-5.04928
201042_at	TGM2	transglutaminase 2 (C polypeptide, protein-glutamine-gamma-glutamyltransferase)	NM_004613 /// NM_198951	0.0030663	-5.04803
205064_at	SPRR1B	small proline-rich protein 1B	NM_003125	0.0470225	-5.00205
202363_at	SPOCK1	sparc/osteonectin, cwcv and kazal-like domains proteoglycan (testican) 1	NM_004598	0.00725622	-4.97824
201876_at	PON2	paraoxonase 2	NM_000305 /// NM_001018161	0.00383563	-4.95092
209386_at	TM4SF1	transmembrane 4 L six family member 1	NM_014220	0.00368769	-4.94878
209387_s_at	TM4SF1	transmembrane 4 L six family member 1	NM_014220	0.0282751	-4.94557
205792_at	WISP2	WNT1 inducible signaling pathway protein 2	NM_003881	0.0201939	-4.88446
201012_at	ANXA1	annexin A1	NM_000700	0.0185366	-4.74868
210830_s_at	PON2	paraoxonase 2	NM_000305 /// NM_001018161	0.00363787	-4.72459
203913_s_at	HPGD	hydroxyprostaglandin dehydrogenase 15-(NAD)	NM_000860 /// NM_001145816 /// NR_027332	0.0517082	-4.51198
200965_s_at	ABLIM1	actin binding LIM protein 1	NM_001003407 /// NM_001003408 /// NM_002313 /// NM_006720	0.0106679	-4.39788
214453_s_at	IFI44	interferon-induced protein 44	NM_006417	0.0483851	-4.35991
218729_at	LXN	latexin	NM_020169	0.000234149	-4.34467
214235_at	CYP3A5	cytochrome P450, family 3, subfamily A, polypeptide 5	NM_000777 /// NM_001190484 /// NR_033807 /// NR_033808 /// NR_033809 /// NR_0338	0.0253917	-4.31438
206825_at	OXTR	oxytocin receptor	NM_000916	0.00212824	-4.30107
205891_at	ADORA2B	adenosine A2b receptor	NM_000676	0.00199244	-4.17532
205979_at	SCGB2A1	secretoglobin, family 2A, member 1	NM_002407	0.0293808	-4.0881
201324_at	EMP1	epithelial membrane protein 1	NM_001423	0.00186377	-4.00228
201666_at	TIMP1	TIMP metallopeptidase inhibitor 1	NM_003254	0.0176504	-3.97888
217733_s_at	TMSB10	thymosin beta 10	NM_021103	0.00344745	-3.97042
210916_s_at	CD44	CD44 molecule (Indian blood group)	NM_000610 /// NM_001001389 /// NM_001001390 /// NM_001001391 /// NM_001001392	0.0405968	-3.87559
205552_s_at	OAS1	2',5'-oligoadenylate synthetase 1, 40/46kDa	NM_001032409 /// NM_002534 /// NM_016816	0.0533833	-3.86789
206133_at	XAF1	XIAP associated factor 1	NM_017523 /// NM_199139	0.000274679	-3.85964
212845_at	SAMD4A	sterile alpha motif domain containing 4A	NM_001161576 /// NM_001161577 /// NM_015589	0.0893527	-3.85961
202869_at	OAS1	2',5'-oligoadenylate synthetase 1, 40/46kDa	NM_001032409 /// NM_002534 /// NM_016816	0.00597839	-3.81135
205769_at	SLC27A2	solute carrier family 27 (fatty acid transporter), member 2	NM_001159629 /// NM_003645	0.0332187	-3.77197
203186_s_at	S100A4	S100 calcium binding protein A4	NM_002961 /// NM_019554	0.0028238	-3.76386
202499_s_at	SLC2A3	solute carrier family 2 (facilitated glucose transporter), member 3	NM_006931	0.0470368	-3.68137
211549_s_at	HPGD	hydroxyprostaglandin dehydrogenase 15-(NAD)	NM_000860 /// NM_001145816 /// NR_027332	0.011143	-3.66657
201739_at	SGK1	serum/glucocorticoid regulated kinase 1	NM_001143676 /// NM_001143677 /// NM_001143678 /// NM_005627	0.0126511	-3.65545
202052_s_at	RAI14	retinoic acid induced 14	NM_001145520 /// NM_001145521 /// NM_001145522 /// NM_001145523 /// NM_001145525	0.0123552	-3.64662
203887_s_at	THBD	thrombomodulin	NM_000361	0.0333244	-3.58155
204348_s_at	AK4	adenylate kinase 4	NM_001005353 /// NM_013410 /// NM_203464	0.0122597	-3.57934
209692_at	EYA2	eyes absent homolog 2 (Drosophila)	NM_005244 /// NM_172110	0.0195457	-3.53707
204846_at	CP	ceruloplasmin (ferroxidase)	NM_000096	0.000395048	-3.49525
209457_at	DUSP5	dual specificity phosphatase 5	NM_004419	0.00885378	-3.46992
204475_at	MMP1	matrix metallopeptidase 1 (interstitial collagenase)	NM_001145938 /// NM_002421	0.00340978	-3.46439
202687_s_at	TNFSF10	tumor necrosis factor (ligand) superfamily, member 10	NM_001190942 /// NM_001190943 /// NM_003810 /// NR_033994	0.0847226	-3.45084
202411_at	IFI27	interferon, alpha-inducible protein 27	NM_001130080 /// NM_005532	0.000816567	-3.44618
204612_at	PKIA	protein kinase (cAMP-dependent, catalytic) inhibitor alpha	NM_006823 /// NM_181839	0.00348754	-3.44352
205765_at	CYP3A5	cytochrome P450, family 3, subfamily A, polypeptide 5	NM_000777 /// NM_001190484 /// NR_033807 /// NR_033808 /// NR_033809 /// NR_0338	0.067235	-3.43685
218498_s_at	ERO1L	ERO1-like (S. cerevisiae)	NM_014584	0.0204809	-3.42346
212097_at	CAV1	caveolin 1, caveolae protein, 22kDa	NM_001172895 /// NM_001172896 /// NM_001172897 /// NM_001753	0.00190544	-3.42231
221523_s_at	RRAGD	Ras-related GTP binding D	NM_021244	0.029839	-3.40308
212657_s_at	IL1RN	interleukin 1 receptor antagonist	NM_000577 /// NM_173841 /// NM_173842 /// NM_173843	0.018057	-3.38899
209498_at	CEACAM1	carcinoembryonic antigen-related cell adhesion molecule 1 (biliary glycoprotein)	NM_001024912 /// NM_001184813 /// NM_001184815 /// NM_001184816 /// NM_001712	0.0408638	-3.37504
221730_at	COL5A2	collagen, type V, alpha 2	NM_000393	0.0105339	-3.31153
217523_at	CD44	CD44 molecule (Indian blood group)	NM_000610 /// NM_001001389 /// NM_001001390 /// NM_001001391 /// NM_001001392	0.0171581	-3.30907
203914_x_at	HPGD	hydroxyprostaglandin dehydrogenase 15-(NAD)	NM_000860 /// NM_001145816 /// NR_027332	0.0259772	-3.28215
217996_at	PHLDA1	pleckstrin homology-like domain, family A, member 1	NM_007350	0.00953611	-3.27064
203065_s_at	CAV1	caveolin 1, caveolae protein, 22kDa	NM_001172895 /// NM_001172896 /// NM_001172897 /// NM_001753	0.0162936	-3.26094
220542_s_at	PLUNC	palate, lung and nasal epithelium associated	NM_016583 /// NM_130852	0.000708774	-3.19895
206669_at	GAD1	glutamate decarboxylase 1 (brain, 67kDa)	NM_000817 /// NM_013445	0.0312654	-3.17463
201983_s_at	EGFR	epidermal growth factor receptor	NM_005228 /// NM_201282 /// NM_201283 /// NM_201284	0.0246833	-3.16687
220431_at	TMPRSS11E	transmembrane protease, serine 11E	NM_014058	0.0120429	-3.16035
211548_s_at	HPGD	hydroxyprostaglandin dehydrogenase 15-(NAD)	NM_000860 /// NM_001145816 /// NR_027332	0.000677215	-3.15872
214240_at	GAL	galanin prepropeptide	NM_015973	0.0249108	-3.14774
209191_at	TUBB6	tubulin, beta 6	NM_032525	0.00931419	-3.12988
208960_s_at	KLF6	Kruppel-like factor 6	NM_001160124 /// NM_001160125 /// NM_001300 /// NR_027653	0.039412	-3.1138
213711_at	KRT81	keratin 81	NM_002281	0.000791362	-3.09367
221524_s_at	RRAGD	Ras-related GTP binding D	NM_021244	0.0145634	-3.04921
214234_s_at	CYP3A5	cytochrome P450, family 3, subfamily A, polypeptide 5	NM_000777 /// NM_001190484 /// NR_033807 /// NR_033808 /// NR_033809 /// NR_0338	0.0762552	-3.04008
205660_at	OASL	2'-5'-oligoadenylate synthetase-like	NM_003733 /// NM_198213	0.106784	-3.01908
218800_at	SRD5A3	steroid 5 alpha-reductase 3	NM_024592	0.0348164	-3.01613
201984_s_at	EGFR	epidermal growth factor receptor	NM_005228 /// NM_201282 /// NM_201283 /// NM_201284	0.00432758	-2.99593
210233_at	IL1RAP	interleukin 1 receptor accessory protein	NM_001167928 /// NM_001167929 /// NM_001167930 /// NM_001167931 /// NM_002182 //	0.00787426	-2.99056
219352_at	HERC6	hect domain and RLD 6	NM_001165136 /// NM_017912	0.0391712	-2.98434
215195_at	PRKCA	protein kinase C, alpha	NM_002737	0.0141429	-2.98163
202291_s_at	MGP	matrix Gla protein	NM_000900 /// NM_001190839	0.0216192	-2.98001
202912_at	ADM	adrenomedullin	NM_001124	0.0302899	-2.97421
205768_s_at	SLC27A2	solute carrier family 27 (fatty acid transporter), member 2	NM_001159629 /// NM_003645	0.0293213	-2.95245
211744_s_at	CD58	CD58 molecule	NM_001144822 /// NM_001779 /// NR_026665	0.0130391	-2.93864
218736_s_at	PALMD	palmdelphin	NM_017734	0.0211166	-2.9334
209443_at	SERPINA5	serpin peptidase inhibitor, clade A (alpha-1 antiproteinase, antitrypsin), membe	NM_000624	0.0234658	-2.92234
205032_at	ITGA2	integrin, alpha 2 (CD49B, alpha 2 subunit of VLA-2 receptor)	NM_002203	0.00519154	-2.91915
206463_s_at	DHRS2	dehydrogenase/reductase (SDR family) member 2	NM_005794 /// NM_182908	0.0039432	-2.91029
204439_at	IFI44L	interferon-induced protein 44-like	NM_006820	0.0237619	-2.90821
201108_s_at	THBS1	thrombospondin 1	NM_003246	0.0049114	-2.89183
202949_s_at	FHL2	four and a half LIM domains 2	NM_001039492 /// NM_001450 /// NM_201555 /// NM_201557	0.0212028	-2.88428
216942_s_at	CD58	CD58 molecule	NM_001144822 /// NM_001779 /// NR_026665	0.00508589	-2.87456
208161_s_at	ABCC3	ATP-binding cassette, sub-family C (CFTR/MRP), member 3	NM_001144070 /// NM_003786	0.00333683	-2.86885
209016_s_at	KRT7	keratin 7	NM_005556	0.0605255	-2.86214
201117_s_at	CPE	carboxypeptidase E	NM_001873	0.0372425	-2.8546
217762_s_at	RAB31	RAB31, member RAS oncogene family	NM_006868	0.00448698	-2.85225
203570_at	LOXL1	lysyl oxidase-like 1	NM_005576	0.00301373	-2.84527
202336_s_at	PAM	peptidylglycine alpha-amidating monooxygenase	NM_000919 /// NM_001177306 /// NM_138766 /// NM_138821 /// NM_138822 /// NR_0334	0.0175799	-2.83904
217763_s_at	RAB31	RAB31, member RAS oncogene family	NM_006868	0.0188308	-2.83624
201325_s_at	EMP1	epithelial membrane protein 1	NM_001423	0.0244512	-2.83222
217875_s_at	PMEPA1	prostate transmembrane protein, androgen induced 1	NM_020182 /// NM_199169 /// NM_199170 /// NM_199171	0.00485941	-2.82896
205382_s_at	CFD	complement factor D (adipsin)	NM_001928	0.0650552	-2.82433
208683_at	CAPN2	calpain 2, (m/II) large subunit	NM_001146068 /// NM_001748	0.00862539	-2.82147
211958_at	IGFBP5	insulin-like growth factor binding protein 5	NM_000599	0.0284581	-2.81938
205470_s_at	KLK11	kallikrein-related peptidase 11	NM_001136032 /// NM_001167605 /// NM_006853 /// NM_144947	0.0170817	-2.81832
218986_s_at	DDX60	DEAD (Asp-Glu-Ala-Asp) box polypeptide 60	NM_017631	0.00994015	-2.79227
220468_at	ARL14	ADP-ribosylation factor-like 14	NM_025047	0.119768	-2.78722
211429_s_at	SERPINA1	serpin peptidase inhibitor, clade A (alpha-1 antiproteinase, antitrypsin), membe	NM_000295 /// NM_001002235 /// NM_001002236 /// NM_001127700 /// NM_001127701 //	0.0861209	-2.77048
203324_s_at	CAV2	caveolin 2	NM_001233 /// NM_198212	0.0027459	-2.76539
209135_at	ASPH	aspartate beta-hydroxylase	NM_001164750 /// NM_001164751 /// NM_001164752 /// NM_001164753 /// NM_001164754	0.0251447	-2.75568
215856_at	SIGLEC15	sialic acid binding Ig-like lectin 15	NM_213602	0.0125744	-2.74893
218960_at	TMPRSS4	transmembrane protease, serine 4	NM_001083947 /// NM_001173551 /// NM_001173552 /// NM_019894	0.0485794	-2.74443
218618_s_at	FNDC3B	fibronectin type III domain containing 3B	NM_001135095 /// NM_022763	0.209337	-2.73792
217764_s_at	RAB31	RAB31, member RAS oncogene family	NM_006868	0.0465387	-2.72997
203108_at	GPRC5A	G protein-coupled receptor, family C, group 5, member A	NM_003979	0.0152121	-2.72986
221009_s_at	ANGPTL4	angiopoietin-like 4	NM_001039667 /// NM_139314	0.0128518	-2.72566
205827_at	CCK	cholecystokinin	NM_000729 /// NM_001174138	0.0118546	-2.72048
201037_at	PFKP	phosphofructokinase, platelet	NM_002627	0.00537733	-2.71057
209031_at	CADM1	cell adhesion molecule 1	NM_001098517 /// NM_014333	0.0593798	-2.70631
222108_at	AMIGO2	adhesion molecule with Ig-like domain 2	NM_001143668 /// NM_181847	0.0161928	-2.70017
219115_s_at	IL20RA	interleukin 20 receptor, alpha	NM_014432	0.0150251	-2.67582
211573_x_at	TGM2	transglutaminase 2 (C polypeptide, protein-glutamine-gamma-glutamyltransferase)	NM_004613 /// NM_198951	0.00736709	-2.65844
201201_at	CSTB	cystatin B (stefin B)	NM_000100	0.00256063	-2.65545
201656_at	ITGA6	integrin, alpha 6	NM_000210 /// NM_001079818	0.00562861	-2.65065
220196_at	MUC16	mucin 16, cell surface associated	NM_024690	0.0403644	-2.64574
212998_x_at	HLA-DQB1 /// LOC100133583	major histocompatibility complex, class II, DQ beta 1 /// HLA class II histocomp	NM_002123 /// XM_001714067 /// XM_001714074	0.0249493	-2.6402
203167_at	TIMP2	TIMP metallopeptidase inhibitor 2	NM_003255	0.0929879	-2.63493
205916_at	S100A7	S100 calcium binding protein A7	NM_002963	0.0312036	-2.63283
208961_s_at	KLF6	Kruppel-like factor 6	NM_001160124 /// NM_001160125 /// NM_001300 /// NR_027653	0.00801165	-2.63101
202267_at	LAMC2	laminin, gamma 2	NM_005562 /// NM_018891	0.0124487	-2.62106
205862_at	GREB1	growth regulation by estrogen in breast cancer 1	NM_014668 /// NM_033090 /// NM_148903	0.0313015	-2.61082
217997_at	PHLDA1	pleckstrin homology-like domain, family A, member 1	NM_007350	0.0468135	-2.60685
203196_at	ABCC4	ATP-binding cassette, sub-family C (CFTR/MRP), member 4	NM_001105515 /// NM_005845	0.0317858	-2.59988
210951_x_at	RAB27A	RAB27A, member RAS oncogene family	NM_004580 /// NM_183234 /// NM_183235 /// NM_183236	0.00976589	-2.5982
210512_s_at	VEGFA	vascular endothelial growth factor A	NM_001025366 /// NM_001025367 /// NM_001025368 /// NM_001025369 /// NM_001025370	0.000105885	-2.5836
212958_x_at	PAM	peptidylglycine alpha-amidating monooxygenase	NM_000919 /// NM_001177306 /// NM_138766 /// NM_138821 /// NM_138822 /// NR_0334	0.0759518	-2.57771
217676_at	---	---	---	0.0798624	-2.57342
202619_s_at	PLOD2	procollagen-lysine, 2-oxoglutarate 5-dioxygenase 2	NM_000935 /// NM_182943	0.0365233	-2.56989
205173_x_at	CD58	CD58 molecule	NM_001144822 /// NM_001779 /// NR_026665	0.00378146	-2.56486
210674_s_at	PCDHA1 /// PCDHA10 /// PCDHA11 /// PCDHA12 /// PCDHA13 /// PCDHA2 /// PCDHA3 /// PCDHA4 /// PCDHA5 /// PCDHA6 /// PCDHA7 /// PCDHA8 /// PCDHA9 /// PCDHAC1 /// PCDHAC2	protocadherin alpha 1 /// protocadherin alpha 10 /// protocadherin alpha 11 ///	NM_014005 /// NM_018898 /// NM_018899 /// NM_018900 /// NM_018901 /// NM_018902	0.180108	-2.54831
200632_s_at	NDRG1	N-myc downstream regulated 1	NM_001135242 /// NM_006096	0.000545717	-2.5482
214696_at	C17orf91	chromosome 17 open reading frame 91	NR_028502 /// NR_028503 /// NR_028504 /// NR_028505	0.041219	-2.54119
203323_at	CAV2	caveolin 2	NM_001233 /// NM_198212	0.00487584	-2.5411
221269_s_at	SH3BGRL3	SH3 domain binding glutamic acid-rich protein like 3	NM_031286	0.0557255	-2.54095
210540_s_at	B4GALT4	UDP-Gal:betaGlcNAc beta 1,4- galactosyltransferase, polypeptide 4	NM_003778 /// NM_212543	0.0848469	-2.53003
202917_s_at	S100A8	S100 calcium binding protein A8	NM_002964	0.0230807	-2.52952
201116_s_at	CPE	carboxypeptidase E	NM_001873	0.0113405	-2.52811
202345_s_at	FABP5	fatty acid binding protein 5 (psoriasis-associated)	NM_001444	0.0598051	-2.52527
213793_s_at	HOMER1	homer homolog 1 (Drosophila)	NM_004272	0.0306273	-2.52353
204994_at	MX2	myxovirus (influenza virus) resistance 2 (mouse)	NM_002463	0.0266809	-2.51501
214581_x_at	TNFRSF21	tumor necrosis factor receptor superfamily, member 21	NM_014452	0.0021166	-2.51286
205483_s_at	ISG15	ISG15 ubiquitin-like modifier	NM_005101	0.0031458	-2.47233
39249_at	AQP3	aquaporin 3 (Gill blood group)	NM_004925	0.0353758	-2.47154
201641_at	BST2	bone marrow stromal cell antigen 2	NM_004335	0.148262	-2.47061
209641_s_at	ABCC3	ATP-binding cassette, sub-family C (CFTR/MRP), member 3	NM_001144070 /// NM_003786	0.0103928	-2.46473
209030_s_at	CADM1	cell adhesion molecule 1	NM_001098517 /// NM_014333	0.124694	-2.46075
201251_at	PKM2	pyruvate kinase, muscle	NM_002654 /// NM_182470 /// NM_182471	0.0278784	-2.42282
210513_s_at	VEGFA	vascular endothelial growth factor A	NM_001025366 /// NM_001025367 /// NM_001025368 /// NM_001025369 /// NM_001025370	0.129419	-2.42154
212848_s_at	C9orf3	chromosome 9 open reading frame 3	NM_001193329 /// NM_001193330 /// NM_001193331 /// NM_032823	0.0568636	-2.40078
216035_x_at	TCF7L2	transcription factor 7-like 2 (T-cell specific, HMG-box)	NM_001146274 /// NM_001146283 /// NM_001146284 /// NM_001146285 /// NM_001146286	0.0344863	-2.39726
209505_at	NR2F1	nuclear receptor subfamily 2, group F, member 1	NM_005654	0.0141217	-2.39214
205174_s_at	QPCT	glutaminyl-peptide cyclotransferase	NM_012413	0.221214	-2.38751
220974_x_at	SFXN3	sideroflexin 3	NM_030971	0.000491211	-2.37106
203217_s_at	ST3GAL5	ST3 beta-galactoside alpha-2,3-sialyltransferase 5	NM_001042437 /// NM_003896	0.0139058	-2.37044
203821_at	HBEGF	heparin-binding EGF-like growth factor	NM_001945	0.111751	-2.36587
211030_s_at	SLC6A6	solute carrier family 6 (neurotransmitter transporter, taurine), member 6	NM_001134367 /// NM_001134368 /// NM_003043	0.147675	-2.36531
221479_s_at	BNIP3L	BCL2/adenovirus E1B 19kDa interacting protein 3-like	NM_004331	0.0116967	-2.35687
213506_at	F2RL1	coagulation factor II (thrombin) receptor-like 1	NM_005242	0.01216	-2.3565
215813_s_at	PTGS1	prostaglandin-endoperoxide synthase 1 (prostaglandin G/H synthase and cyclooxyge	NM_000962 /// NM_080591	0.0698863	-2.35475
205640_at	ALDH3B1	aldehyde dehydrogenase 3 family, member B1	NM_000694 /// NM_001030010 /// NM_001161473	0.00946348	-2.35441
219806_s_at	C11orf75	chromosome 11 open reading frame 75	NM_020179	0.0153671	-2.35145
219888_at	SPAG4	sperm associated antigen 4	NM_003116	0.000283381	-2.34837
202688_at	TNFSF10	tumor necrosis factor (ligand) superfamily, member 10	NM_001190942 /// NM_001190943 /// NM_003810 /// NR_033994	0.0287599	-2.34803
212942_s_at	KIAA1199	KIAA1199	NM_018689	0.03218	-2.34447
33304_at	ISG20	interferon stimulated exonuclease gene 20kDa	NM_002201	0.0088677	-2.33865
202972_s_at	FAM13A	family with sequence similarity 13, member A	NM_001015045 /// NM_014883	0.0223469	-2.32707
212374_at	FEM1B	fem-1 homolog b (C. elegans)	NM_015322	0.174438	-2.31311
209373_at	MALL	mal, T-cell differentiation protein-like	NM_005434	0.00372437	-2.31245
205376_at	INPP4B	inositol polyphosphate-4-phosphatase, type II, 105kDa	NM_001101669 /// NM_003866	0.013163	-2.30447
205326_at	RAMP3	receptor (G protein-coupled) activity modifying protein 3	NM_005856	0.0550766	-2.29921
203242_s_at	PDLIM5	PDZ and LIM domain 5	NM_001011513 /// NM_001011515 /// NM_001011516 /// NM_006457 /// NR_024179	0.0138938	-2.29694
218856_at	TNFRSF21	tumor necrosis factor receptor superfamily, member 21	NM_014452	0.000390371	-2.29553
203988_s_at	FUT8	fucosyltransferase 8 (alpha (1,6) fucosyltransferase)	NM_004480 /// NM_178154 /// NM_178155 /// NM_178156 /// NM_178157	0.041493	-2.29158
210845_s_at	PLAUR	plasminogen activator, urokinase receptor	NM_001005376 /// NM_001005377 /// NM_002659	0.0321374	-2.29051
214211_at	FTH1	ferritin, heavy polypeptide 1	NM_002032	0.00224643	-2.28679
214079_at	DHRS2	dehydrogenase/reductase (SDR family) member 2	NM_005794 /// NM_182908	0.00181846	-2.28634
217901_at	DSG2	desmoglein 2	NM_001943	0.0528761	-2.28554
213187_x_at	FTL	ferritin, light polypeptide	NM_000146	0.00253705	-2.28508
AFFX-HUMISGF3A/M97935_MB_at	STAT1	signal transducer and activator of transcription 1, 91kDa	NM_007315 /// NM_139266	0.00375672	-2.28373
203234_at	UPP1	uridine phosphorylase 1	NM_003364 /// NM_181597	0.109361	-2.28291
208928_at	POR	P450 (cytochrome) oxidoreductase	NM_000941	0.0912335	-2.27585
208893_s_at	DUSP6	dual specificity phosphatase 6	NM_001946 /// NM_022652	0.0227634	-2.27403
216804_s_at	PDLIM5	PDZ and LIM domain 5	NM_001011513 /// NM_001011515 /// NM_001011516 /// NM_006457 /// NR_024179	0.0473951	-2.27289
217999_s_at	PHLDA1	pleckstrin homology-like domain, family A, member 1	NM_007350	0.00751729	-2.27209
210372_s_at	TPD52L1	tumor protein D52-like 1	NM_001003395 /// NM_001003396 /// NM_001003397 /// NM_003287	0.400462	-2.27176
214303_x_at	MUC5AC	mucin 5AC, oligomeric mucus/gel-forming	XM_003119481	0.0163949	-2.26921
212850_s_at	LRP4	low density lipoprotein receptor-related protein 4	NM_002334	0.0160403	-2.26749
215342_s_at	RABGAP1L	RAB GTPase activating protein 1-like	NM_001035230 /// NM_014857	0.0784241	-2.26665
202558_s_at	HSPA13	heat shock protein 70kDa family, member 13	NM_006948	0.00232352	-2.26568
204595_s_at	STC1	stanniocalcin 1	NM_003155	0.0589496	-2.26484
214620_x_at	PAM	peptidylglycine alpha-amidating monooxygenase	NM_000919 /// NM_001177306 /// NM_138766 /// NM_138821 /// NM_138822 /// NR_0334	0.00190612	-2.2575
209417_s_at	IFI35	interferon-induced protein 35	NM_005533	0.0271443	-2.25696
208626_s_at	VAT1	vesicle amine transport protein 1 homolog (T. californica)	NM_006373	0.00884931	-2.24443
204597_x_at	STC1	stanniocalcin 1	NM_003155	0.0248747	-2.2377
215193_x_at	HLA-DRB1 /// HLA-DRB3 /// HLA-DRB4	major histocompatibility complex, class II, DR beta 1 /// major histocompatibili	NM_002124 /// NM_021983 /// NM_022555	0.0375746	-2.23758
205128_x_at	PTGS1	prostaglandin-endoperoxide synthase 1 (prostaglandin G/H synthase and cyclooxyge	NM_000962 /// NM_080591	0.00500105	-2.23636
210074_at	CTSL2	cathepsin L2	NM_001333	0.00482232	-2.23605
221986_s_at	KLHL24	kelch-like 24 (Drosophila)	NM_017644	0.209409	-2.23302
219558_at	ATP13A3	ATPase type 13A3	NM_024524	0.0437026	-2.23012
213093_at	PRKCA	protein kinase C, alpha	NM_002737	0.0831979	-2.22998
206243_at	TIMP4	TIMP metallopeptidase inhibitor 4	NM_003256	0.0771653	-2.22858
219232_s_at	EGLN3	egl nine homolog 3 (C. elegans)	NM_022073	0.00666124	-2.22695
218330_s_at	NAV2	neuron navigator 2	NM_001111018 /// NM_001111019 /// NM_145117 /// NM_182964	0.047703	-2.22509
202458_at	PRSS23	protease, serine, 23	NM_007173	0.01065	-2.22136
205528_s_at	RUNX1T1	runt-related transcription factor 1; translocated to, 1 (cyclin D-related)	NM_001198625 /// NM_001198626 /// NM_001198627 /// NM_001198628 /// NM_001198629	0.00627643	-2.21999
214385_s_at	MUC5AC	mucin 5AC, oligomeric mucus/gel-forming	XM_003119481	0.000288924	-2.21141
209950_s_at	VILL	villin-like	NM_015873	0.00454427	-2.20829
202620_s_at	PLOD2	procollagen-lysine, 2-oxoglutarate 5-dioxygenase 2	NM_000935 /// NM_182943	0.0166023	-2.20715
211004_s_at	ALDH3B1	aldehyde dehydrogenase 3 family, member B1	NM_000694 /// NM_001030010 /// NM_001161473	0.0277083	-2.2056
202464_s_at	PFKFB3	6-phosphofructo-2-kinase/fructose-2,6-biphosphatase 3	NM_001145443 /// NM_004566	0.0578883	-2.19513
201109_s_at	THBS1	thrombospondin 1	NM_003246	0.00429334	-2.19288
201313_at	ENO2	enolase 2 (gamma, neuronal)	NM_001975	0.188781	-2.18988
213240_s_at	KRT4	keratin 4	NM_002272	0.00216325	-2.18825
202082_s_at	SEC14L1	SEC14-like 1 (S. cerevisiae)	NM_001039573 /// NM_001143998 /// NM_001143999 /// NM_001144001 /// NM_003003	0.00939433	-2.18784
208703_s_at	APLP2	amyloid beta (A4) precursor-like protein 2	NM_001142276 /// NM_001142277 /// NM_001142278 /// NM_001642 /// NR_024515 /// N	0.104183	-2.17876
207018_s_at	RAB27B	RAB27B, member RAS oncogene family	NM_004163	0.387478	-2.17328
212636_at	QKI	quaking homolog, KH domain RNA binding (mouse)	NM_006775 /// NM_206853 /// NM_206854 /// NM_206855	0.104778	-2.17301
213554_s_at	CDV3	CDV3 homolog (mouse)	NM_001134422 /// NM_001134423 /// NM_017548	0.0287299	-2.17105
213668_s_at	SOX4	SRY (sex determining region Y)-box 4	NM_003107	0.0791798	-2.16993
202431_s_at	MYC	v-myc myelocytomatosis viral oncogene homolog (avian)	NM_002467	0.0128846	-2.1699
201250_s_at	SLC2A1	solute carrier family 2 (facilitated glucose transporter), member 1	NM_006516	0.045211	-2.1685
210954_s_at	TSC22D2	TSC22 domain family, member 2	NM_014779	0.0185453	-2.16763
203747_at	AQP3	aquaporin 3 (Gill blood group)	NM_004925	0.0769483	-2.15821
216060_s_at	DAAM1	dishevelled associated activator of morphogenesis 1	NM_014992	0.0130328	-2.15778
204678_s_at	KCNK1	potassium channel, subfamily K, member 1	NM_002245	0.0151543	-2.15204
204437_s_at	FOLR1	folate receptor 1 (adult)	NM_000802 /// NM_016724 /// NM_016725 /// NM_016729	0.19112	-2.1437
207620_s_at	CASK	calcium/calmodulin-dependent serine protein kinase (MAGUK family)	NM_001126054 /// NM_001126055 /// NM_003688	0.0792587	-2.13602
209514_s_at	RAB27A	RAB27A, member RAS oncogene family	NM_004580 /// NM_183234 /// NM_183235 /// NM_183236	0.0111244	-2.135
219377_at	FAM59A	family with sequence similarity 59, member A	NM_022751	0.0662228	-2.12891
216159_s_at	---	---	---	0.125348	-2.12488
211003_x_at	TGM2	transglutaminase 2 (C polypeptide, protein-glutamine-gamma-glutamyltransferase)	NM_004613 /// NM_198951	0.00230313	-2.12276
218400_at	OAS3	2'-5'-oligoadenylate synthetase 3, 100kDa	NM_006187	0.0463906	-2.12003
213107_at	TNIK	TRAF2 and NCK interacting kinase	NM_001161560 /// NM_001161561 /// NM_001161562 /// NM_001161563 /// NM_001161564	0.0329946	-2.11805
205680_at	MMP10	matrix metallopeptidase 10 (stromelysin 2)	NM_002425	0.118923	-2.11693
219239_s_at	ZNF654	zinc finger protein 654	NM_018293	0.0123077	-2.11589
208926_at	NEU1	sialidase 1 (lysosomal sialidase)	NM_000434	0.0245915	-2.11472
201650_at	KRT19	keratin 19	NM_002276	0.000495837	-2.1115
38037_at	HBEGF	heparin-binding EGF-like growth factor	NM_001945	0.180767	-2.10915
216202_s_at	SPTLC2	serine palmitoyltransferase, long chain base subunit 2	NM_004863	0.108865	-2.10568
201963_at	ACSL1	acyl-CoA synthetase long-chain family member 1	NM_001995	0.203455	-2.10464
201601_x_at	IFITM1	interferon induced transmembrane protein 1 (9-27)	NM_003641	0.011502	-2.10445
209301_at	CA2	carbonic anhydrase II	NM_000067	0.017836	-2.09912
218559_s_at	MAFB	v-maf musculoaponeurotic fibrosarcoma oncogene homolog B (avian)	NM_005461	0.0197988	-2.09648
204698_at	ISG20	interferon stimulated exonuclease gene 20kDa	NM_002201	0.0300891	-2.09114
214866_at	PLAUR	plasminogen activator, urokinase receptor	NM_001005376 /// NM_001005377 /// NM_002659	0.0890756	-2.08752
208908_s_at	CAST	calpastatin	NM_001042440 /// NM_001190442 /// NM_173060 /// NR_033798	0.00394938	-2.08348
203037_s_at	MTSS1	metastasis suppressor 1	NM_014751	0.00459205	-2.08195
205566_at	ABHD2	abhydrolase domain containing 2	NM_007011 /// NM_152924	0.0247688	-2.07573
212761_at	TCF7L2	transcription factor 7-like 2 (T-cell specific, HMG-box)	NM_001146274 /// NM_001146283 /// NM_001146284 /// NM_001146285 /// NM_001146286	0.0372559	-2.0752
213289_at	APOOL	apolipoprotein O-like	NM_198450	0.244801	-2.07497
200648_s_at	GLUL	glutamate-ammonia ligase	NM_001033044 /// NM_001033056 /// NM_002065	0.0170346	-2.074
209839_at	DNM3	dynamin 3	NM_001136127 /// NM_015569	0.167722	-2.07337
209488_s_at	RBPMS	RNA binding protein with multiple splicing	NM_001008710 /// NM_001008711 /// NM_001008712 /// NM_006867	0.21821	-2.07001
218078_s_at	ZDHHC3	zinc finger, DHHC-type containing 3	NM_001135179 /// NM_016598	0.0420316	-2.06487
203628_at	IGF1R	insulin-like growth factor 1 receptor	NM_000875	0.045323	-2.06155
203518_at	LYST	lysosomal trafficking regulator	NM_000081	0.143167	-2.06104
203837_at	MAP3K5	mitogen-activated protein kinase kinase kinase 5	NM_005923	0.00174256	-2.06046
209140_x_at	HLA-B	major histocompatibility complex, class I, B	NM_005514	0.00974188	-2.05952
203788_s_at	SEMA3C	sema domain, immunoglobulin domain (Ig), short basic domain, secreted, (semaphor	NM_006379	0.216067	-2.05908
212158_at	SDC2	syndecan 2	NM_002998	0.0244682	-2.05886
206488_s_at	CD36	CD36 molecule (thrombospondin receptor)	NM_000072 /// NM_001001547 /// NM_001001548 /// NM_001127443 /// NM_001127444	0.00425434	-2.05258
205239_at	AREG	amphiregulin	NM_001657	0.0543416	-2.04902
204347_at	AK4	adenylate kinase 4	NM_001005353 /// NM_013410 /// NM_203464	0.0291944	-2.04878
207117_at	ZNF117	zinc finger protein 117	NM_015852	0.247218	-2.04602
208614_s_at	FLNB	filamin B, beta	NM_001164317 /// NM_001164318 /// NM_001164319 /// NM_001457	0.0842955	-2.04279
202446_s_at	PLSCR1	phospholipid scramblase 1	NM_021105	0.00632678	-2.03924
217226_s_at	SFXN3	sideroflexin 3	NM_030971	0.0618968	-2.03524
212171_x_at	VEGFA	vascular endothelial growth factor A	NM_001025366 /// NM_001025367 /// NM_001025368 /// NM_001025369 /// NM_001025370	0.0491281	-2.03084
202364_at	MXI1	MAX interactor 1	NM_001008541 /// NM_005962 /// NM_130439	0.0112345	-2.03022
218826_at	SLC35F2	solute carrier family 35, member F2	NM_017515	0.0737423	-2.02938
203961_at	NEBL	nebulette	NM_001173484 /// NM_006393 /// NM_213569	0.102426	-2.02599
212511_at	PICALM	phosphatidylinositol binding clathrin assembly protein	NM_001008660 /// NM_007166	0.115573	-2.0248
206284_x_at	CLTB	clathrin, light chain B	NM_001834 /// NM_007097	0.37587	-2.02173
205047_s_at	ASNS	asparagine synthetase (glutamine-hydrolyzing)	NM_001178075 /// NM_001178076 /// NM_001178077 /// NM_001673 /// NM_133436 /// N	0.0817494	-2.01662
221815_at	ABHD2	abhydrolase domain containing 2	NM_007011 /// NM_152924	0.0241337	-2.01311
201565_s_at	ID2	inhibitor of DNA binding 2, dominant negative helix-loop-helix protein	NM_002166	0.021918	-2.01053
212339_at	EPB41L1	erythrocyte membrane protein band 4.1-like 1	NM_012156 /// NM_177996	0.0783652	-2.00761
210461_s_at	ABLIM1	actin binding LIM protein 1	NM_001003407 /// NM_001003408 /// NM_002313 /// NM_006720	0.0412425	-2.00575
208892_s_at	DUSP6	dual specificity phosphatase 6	NM_001946 /// NM_022652	0.0739477	-2.00213
209939_x_at	CFLAR	CASP8 and FADD-like apoptosis regulator	NM_001127183 /// NM_001127184 /// NM_003879	0.115731	-2.00204
210367_s_at	PTGES	prostaglandin E synthase	NM_004878	0.125718	-2.00126
211075_s_at	CD47	CD47 molecule	NM_001777 /// NM_198793	0.0112654	2.00091
201719_s_at	EPB41L2	erythrocyte membrane protein band 4.1-like 2	NM_001135554 /// NM_001135555 /// NM_001431	0.162021	2.00348
206848_at	FAM36A /// HOXA7	family with sequence similarity 36, member A /// homeobox A7	NM_006896 /// NM_198076	0.13959	2.00819
AFFX-r2-Bs-lys-5_at	---	---	---	0.0147584	2.02069
206546_at	SYCP2	synaptonemal complex protein 2	NM_014258	0.0279946	2.02404
203413_at	NELL2	NEL-like 2 (chicken)	NM_001145107 /// NM_001145108 /// NM_001145109 /// NM_001145110 /// NM_006159	0.0017061	2.02493
216176_at	HCRP1	hepatocellular carcinoma-related HCRP1	XM_001722898 /// XM_001725456	0.169378	2.02728
209442_x_at	ANK3	ankyrin 3, node of Ranvier (ankyrin G)	NM_001149 /// NM_020987	0.00874028	2.0283
208107_s_at	LOC81691	exonuclease NEF-sp	NM_001144924 /// NM_030941	0.43537	2.02906
218454_at	PLBD1	phospholipase B domain containing 1	NM_024829	0.0212014	2.04567
209942_x_at	MAGEA3	melanoma antigen family A, 3	NM_005362	0.0847572	2.04652
217966_s_at	FAM129A	family with sequence similarity 129, member A	NM_052966	0.0164221	2.04656
206632_s_at	APOBEC3B	apolipoprotein B mRNA editing enzyme, catalytic polypeptide-like 3B	NM_004900	0.0829323	2.04783
213779_at	EMID1	EMI domain containing 1	NM_133455	0.0329427	2.05192
219494_at	RAD54B	RAD54 homolog B (S. cerevisiae)	NM_012415	0.0241508	2.05273
204872_at	TLE4	transducin-like enhancer of split 4 (E(sp1) homolog, Drosophila)	NM_007005	0.096776	2.05789
213714_at	CACNB2	calcium channel, voltage-dependent, beta 2 subunit	NM_000724 /// NM_001167945 /// NM_201570 /// NM_201571 /// NM_201572 /// NM_2015	0.00877662	2.06332
200897_s_at	PALLD	palladin, cytoskeletal associated protein	NM_001166108 /// NM_001166109 /// NM_001166110 /// NM_016081	0.182204	2.06518
204226_at	STAU2	staufen, RNA binding protein, homolog 2 (Drosophila)	NM_001164380 /// NM_001164381 /// NM_001164382 /// NM_001164383 /// NM_001164384	0.0161808	2.06884
203571_s_at	C10orf116	chromosome 10 open reading frame 116	NM_006829	0.00735758	2.06972
AFFX-BioB-3_at	---	---	---	0.0485576	2.07437
221218_s_at	TPK1	thiamin pyrophosphokinase 1	NM_001042482 /// NM_022445	0.111416	2.08095
AFFX-LysX-5_at	---	---	---	0.00845698	2.08761
219381_at	C5orf42	chromosome 5 open reading frame 42	NM_023073	0.207477	2.09359
207480_s_at	MEIS2	Meis homeobox 2	NM_002399 /// NM_170674 /// NM_170675 /// NM_170676 /// NM_170677 /// NM_172315	0.0656929	2.10114
210962_s_at	AKAP9	A kinase (PRKA) anchor protein (yotiao) 9	NM_005751 /// NM_147185	0.000861656	2.11979
221563_at	DUSP10	dual specificity phosphatase 10	NM_007207 /// NM_144728 /// NM_144729	0.041133	2.14499
205500_at	C5	complement component 5	NM_001735	0.136149	2.1497
201236_s_at	BTG2	BTG family, member 2	NM_006763	0.0153356	2.15427
221675_s_at	CHPT1	choline phosphotransferase 1	NM_020244	0.0463921	2.16987
207746_at	POLQ	polymerase (DNA directed), theta	NM_199420	0.0720214	2.17571
215767_at	ZNF804A	zinc finger protein 804A	NM_194250	0.0192816	2.18889
210262_at	CRISP2	cysteine-rich secretory protein 2	NM_001142407 /// NM_001142408 /// NM_001142417 /// NM_001142435 /// NM_003296	0.104709	2.20168
200907_s_at	PALLD	palladin, cytoskeletal associated protein	NM_001166108 /// NM_001166109 /// NM_001166110 /// NM_016081	0.10126	2.2166
207149_at	CDH12	cadherin 12, type 2 (N-cadherin 2)	NM_004061	0.0315994	2.24941
218166_s_at	RSF1	remodeling and spacing factor 1	NM_016578	0.102996	2.25096
202660_at	ITPR2	inositol 1,4,5-triphosphate receptor, type 2	NM_002223	0.191003	2.26349
213400_s_at	TBL1X	transducin (beta)-like 1X-linked	NM_001139466 /// NM_001139467 /// NM_001139468 /// NM_005647	0.0315866	2.28969
203276_at	LMNB1	lamin B1	NM_001198557 /// NM_005573	0.0471474	2.30937
219932_at	SLC27A6	solute carrier family 27 (fatty acid transporter), member 6	NM_001017372 /// NM_014031	0.0754733	2.31549
218627_at	DRAM1	DNA-damage regulated autophagy modulator 1	NM_018370	0.0405421	2.33045
213325_at	PVRL3	poliovirus receptor-related 3	NM_015480	0.0819829	2.33121
205542_at	STEAP1	six transmembrane epithelial antigen of the prostate 1	NM_012449	0.00364739	2.33666
217743_s_at	TMEM30A	transmembrane protein 30A	NM_001143958 /// NM_018247	0.00180576	2.34601
204653_at	TFAP2A	transcription factor AP-2 alpha (activating enhancer binding protein 2 alpha)	NM_001032280 /// NM_001042425 /// NM_003220	0.0596904	2.35648
213601_at	SLIT1	slit homolog 1 (Drosophila)	NM_003061	0.0340133	2.35948
220898_at	---	---	---	0.0375624	2.36276
215526_at	---	---	---	0.0232221	2.36844
204604_at	CDK14	cyclin-dependent kinase 14	NM_012395	0.0904166	2.38032
222379_at	KCNE4	potassium voltage-gated channel, Isk-related family, member 4	NM_080671	0.038921	2.39209
207761_s_at	METTL7A	methyltransferase like 7A	NM_014033	0.0743431	2.43277
205830_at	CLGN	calmegin	NM_001130675 /// NM_004362	0.0582087	2.4462
213492_at	COL2A1	collagen, type II, alpha 1	NM_001844 /// NM_033150	0.0128777	2.45324
204867_at	GCHFR	GTP cyclohydrolase I feedback regulator	NM_005258	0.0019254	2.48317
215314_at	---	---	---	0.0209713	2.51098
204897_at	PTGER4	prostaglandin E receptor 4 (subtype EP4)	NM_000958	0.187992	2.54459
215571_at	---	---	---	0.00986469	2.57646
217967_s_at	FAM129A	family with sequence similarity 129, member A	NM_052966	0.0446504	2.58647
213558_at	PCLO	piccolo (presynaptic cytomatrix protein)	NM_014510 /// NM_033026	0.00307741	2.59981
219857_at	C10orf81	chromosome 10 open reading frame 81	NM_001193434 /// NM_001193435 /// NM_024889 /// NM_182601	0.00619204	2.62631
218228_s_at	TNKS2	tankyrase, TRF1-interacting ankyrin-related ADP-ribose polymerase 2	NM_025235	0.00655572	2.65736
201368_at	ZFP36L2	zinc finger protein 36, C3H type-like 2	NM_006887	0.00484788	2.72071
209618_at	CTNND2	catenin (cadherin-associated protein), delta 2 (neural plakophilin-related arm-r	NM_001332	0.0290833	2.72288
203799_at	CD302	CD302 molecule	NM_001198763 /// NM_001198764 /// NM_014880	0.00945506	2.74008
205706_s_at	ANKRD26	ankyrin repeat domain 26	NM_014915	0.00401572	2.77623
222277_at	LOC100287275 /// PCOTH	protein PCOTH-like /// prostate collagen triple helix	NM_001014442 /// NM_001135816 /// XM_002343231 /// XM_003119550 /// XM_003120765	0.0153853	2.79204
204916_at	RAMP1	receptor (G protein-coupled) activity modifying protein 1	NM_005855	0.0379418	2.82732
205442_at	MFAP3L	microfibrillar-associated protein 3-like	NM_001009554 /// NM_021647	0.00262568	2.83694
201369_s_at	ZFP36L2	zinc finger protein 36, C3H type-like 2	NM_006887	0.0215468	2.86757
201867_s_at	TBL1X	transducin (beta)-like 1X-linked	NM_001139466 /// NM_001139467 /// NM_001139468 /// NM_005647	0.00665137	2.90725
217572_at	---	---	---	0.217479	2.91303
213106_at	ATP8A1	ATPase, aminophospholipid transporter (APLT), class I, type 8A, member 1	NM_001105529 /// NM_006095	0.00762469	2.92192
210139_s_at	PMP22	peripheral myelin protein 22	NM_000304 /// NM_153321 /// NM_153322	8.23172e-05	3.02741
202554_s_at	GSTM3	glutathione S-transferase mu 3 (brain)	NM_000849 /// NR_024537	0.00918718	3.0691
209617_s_at	CTNND2	catenin (cadherin-associated protein), delta 2 (neural plakophilin-related arm-r	NM_001332	0.0392599	3.07894
219644_at	CCDC41	coiled-coil domain containing 41	NM_001042399 /// NM_016122	0.140094	3.11168
218718_at	PDGFC	platelet derived growth factor C	NM_016205 /// NR_036641	0.0789549	3.16321
211303_x_at	FOLH1B	folate hydrolase 1B	NM_153696	0.0124416	3.18271
218510_x_at	FAM134B	family with sequence similarity 134, member B	NM_001034850 /// NM_019000	0.0587189	3.27513
204352_at	TRAF5	TNF receptor-associated factor 5	NM_001033910 /// NM_004619 /// NM_145759	0.0254362	3.39663
218532_s_at	FAM134B	family with sequence similarity 134, member B	NM_001034850 /// NM_019000	0.00452045	3.4223
203256_at	CDH3	cadherin 3, type 1, P-cadherin (placental)	NM_001793	0.027678	3.59216
202948_at	IL1R1	interleukin 1 receptor, type I	NM_000877	0.000609778	3.60356
212254_s_at	DST	dystonin	NM_001723 /// NM_015548	0.0533451	3.71879
205304_s_at	KCNJ8	potassium inwardly-rectifying channel, subfamily J, member 8	NM_004982	0.00155904	4.15342
205303_at	KCNJ8	potassium inwardly-rectifying channel, subfamily J, member 8	NM_004982	0.016738	4.29824
215016_x_at	DST	dystonin	NM_001723 /// NM_015548	0.0261918	4.3352
205860_x_at	FOLH1	folate hydrolase (prostate-specific membrane antigen) 1	NM_001014986 /// NM_001193471 /// NM_001193472 /// NM_001193473 /// NM_004476	0.0178973	4.51812
209160_at	AKR1C3	aldo-keto reductase family 1, member C3 (3-alpha hydroxysteroid dehydrogenase, t	NM_003739	0.00109675	4.62369
209875_s_at	SPP1	secreted phosphoprotein 1	NM_000582 /// NM_001040058 /// NM_001040060	0.429496	4.80156
201525_at	APOD	apolipoprotein D	NM_001647	0.0117021	5.09492
215363_x_at	FOLH1	folate hydrolase (prostate-specific membrane antigen) 1	NM_001014986 /// NM_001193471 /// NM_001193472 /// NM_001193473 /// NM_004476	0.00363316	5.71483
201427_s_at	SEPP1	selenoprotein P, plasma, 1	NM_001085486 /// NM_001093726 /// NM_005410	0.00259768	6.76582
209735_at	ABCG2	ATP-binding cassette, sub-family G (WHITE), member 2	NM_004827	0.00945812	8.91907
Supplementary Data 1. Microarray analysis (FC, fold change > or < 2) of differential expressed transcripts of the distinct tumor derived CSCs (CD44hi, CD133hi).
